# Supplementary material for: HOOK2 downregulation compromises the tumorigenic and stemness properties of ovarian cancer cells by increasing endoplasmic reticulum stress
Source: Cell Death Dis. 2026 Apr 24;17(1):546. doi: 10.1038/s41419-026-08763-5 (PMC13243538; doi:10.1038/s41419-026-08763-5)
Supplement: Supplementary file 3 — 41419_2026_8763_MOESM3_ESM [file 41419_2026_8763_MOESM3_ESM.xlsx]

## Sheet: Supplementary Table 1
MaxQuant.pgID	MaxQuant.gene.names	Kinase.names	Mol.weight.kDa	Percentage.sequence.coverage	Raw count (A) OVCAR8_Control_Repl1	Raw count (H) OVCAR8_Control_Repl2	Raw count (O) OVCAR8_Control_Repl3	Raw count (D) OVCAR8_Hook2_KO(C)_Repl1	Raw count (K) OVCAR8_Hook2_KO(C)_Repl2	Raw count (R) OVCAR8_Hook2_KO(C)_Repl3	Raw count (E) OVCAR8_Hook2_KO(D)_Repl1	Raw count (L) OVCAR8_Hook2_KO(D)_Repl2	Raw count (S) OVCAR8_Hook2_KO(D)_Repl3	Normalised count (A) OVCAR8_Control_Repl1	Normalised count (H) OVCAR8_Control_Repl2	Normalised count (O) OVCAR8_Control_Repl3	Normalised count (D) OVCAR8_Hook2_KO(C)_Repl1	Normalised count (K) OVCAR8_Hook2_KO(C)_Repl2	Normalised count (R) OVCAR8_Hook2_KO(C)_Repl3	Normalised count (E) OVCAR8_Hook2_KO(D)_Repl1	Normalised count (L) OVCAR8_Hook2_KO(D)_Repl2	Normalised count (S) OVCAR8_Hook2_KO(D)_Repl3	Fold change	p-value
2615	AHNAK		629.09	82.6	770	761	657	642	671	567	702	667	643	611.148	582.823	554.042	510.45	571.892	503.502	592.599	609.4	592.03	-1.03437	0.432304
1056	HSP90AA1		98.16	61.2	584	653	647	669	672	756	652	717	701	463.52	500.109	545.609	531.917	572.744	671.336	550.391	655.082	645.432	1.20157	0.0123469
1093	VIM		53.651	97.4	352	417	392	381	428	385	407	427	392	279.382	319.365	330.57	302.93	364.783	341.884	343.573	390.125	360.926	1.13213	0.042184
2354	ACTG1		41.792	84	533	602	560	526	580	450	532	532	457	423.042	461.05	472.242	418.219	494.333	399.605	449.092	486.058	420.774	-1.01671	0.718366
2366	EEF1A1;EEF1A1P5		50.14	88.3	499	578	577	555	566	548	543	605	473	396.056	442.669	486.578	441.276	482.4	486.63	458.378	552.754	435.506	1.07785	0.212167
2883	FLNC		291.02	78.3	645	635	549	620	675	599	619	609	584	511.936	486.324	462.966	492.957	575.301	531.918	522.534	556.408	537.707	1.10073	0.0158207
1690	MYH9		226.53	76.5	450	450	410	397	435	380	402	392	367	357.165	344.639	345.749	315.652	370.749	337.444	339.352	358.148	337.908	-1.01741	0.601732
2995	PLEC		531.78	71.2	412	381	373	417	395	362	351	323	315	327.004	291.794	314.547	331.554	336.658	321.46	296.3	295.107	290.03	1.00237	0.902436
2369	TUBB4B		49.83	77.5	353	394	374	346	377	305	360	400	343	280.176	301.75	315.39	275.102	321.316	270.843	303.897	365.457	315.811	1.0322	0.644663
1408	FLNA		280.01	71.2	326	313	270	282	282	244	264	243	255	258.746	239.715	227.688	224.216	240.348	216.675	222.858	222.015	234.786	-1.06716	0.124865
1246	PKM		57.936	89.8	285	309	276	265	287	247	252	313	226	226.204	236.652	232.748	210.7	244.609	219.339	212.728	285.97	208.085	-1.00708	0.857651
485	ACTN4		104.85	82.5	332	310	280	290	316	291	283	263	255	263.508	237.418	236.121	230.577	269.326	258.411	238.897	240.288	234.786	-1.00123	0.963725
1023	ENO1		47.168	92.2	277	333	307	286	269	273	259	281	261	219.855	255.033	258.89	227.397	229.268	242.427	218.637	256.734	240.311	-1.03731	0.380542
642	FLNB		281.63	77	378	366	304	300	297	277	347	330	331	300.018	280.306	256.36	238.528	253.132	245.979	292.923	301.502	304.762	-1.02233	0.683405
1165	HSPA8		70.897	77.9	300	320	307	323	333	295	300	330	297	238.11	245.077	258.89	256.815	283.815	261.963	253.248	301.502	273.457	1.09881	0.0336525
86			69.293	87.6	218	228	381	206	210	504	364	361	648	173.026	174.617	321.293	163.789	178.983	447.557	307.274	329.825	596.634	1.51289	0.272817
2367	TUBA1B		50.151	87.8	276	304	295	279	310	273	300	309	274	219.061	232.823	248.771	221.831	264.212	242.427	253.248	282.316	252.28	1.08207	0.128412
972	GAPDH		36.053	87.2	314	251	247	354	217	203	325	228	190	249.222	192.232	208.293	281.463	184.949	180.266	274.352	208.31	174.939	1.00368	0.95411
2874	DYNC1H1		532.4	55.7	312	280	236	280	242	223	255	225	197	247.634	214.442	199.016	222.626	206.256	198.026	215.26	205.57	181.384	-1.07571	0.194725
1043	ANXA2;ANXA2P2		38.604	90	240	185	181	256	193	173	252	173	161	190.488	141.685	152.635	203.544	164.493	153.626	212.728	158.06	148.238	1.0733	0.476745
1162	HSPA5		72.332	66.8	203	192	171	293	287	241	237	237	196	161.121	147.046	144.203	232.962	244.609	214.011	200.066	216.533	180.463	1.42433	0.000254673
1218	EEF2		95.337	72	237	256	257	236	257	221	238	226	231	188.107	196.061	216.726	187.642	219.04	196.25	200.91	206.483	212.689	1.01766	0.69918
1248	HSP90B1		92.468	72.5	188	211	194	261	271	223	253	246	215	149.215	161.597	163.598	207.519	230.973	198.026	213.572	224.756	197.957	1.34146	3.5027e-05
92	KRT8		53.704	77.4	241	248	247	234	238	207	211	224	228	191.282	189.934	208.293	186.052	202.847	183.818	178.117	204.656	209.927	-1.01167	0.80004
1161	HSPD1		61.054	83.4	193	227	189	193	226	183	209	198	178	153.184	173.851	159.382	153.453	192.619	162.506	176.429	180.901	163.89	1.05856	0.288362
2394	PRKDC	PRKDC	469.08	51.8	321	292	258	281	258	232	209	201	195	254.777	223.632	217.569	223.421	219.893	206.018	176.429	183.642	179.542	-1.17075	0.0253543
944	LMNA		74.139	82.2	195	188	179	186	199	158	196	199	173	154.771	143.982	150.949	147.887	169.607	140.306	165.455	181.815	159.286	1.07222	0.198035
1079	HSP90AB1		83.263	72.8	225	225	208	209	197	203	206	216	199	178.582	172.319	175.404	166.174	167.903	180.266	173.897	197.347	183.225	1.01539	0.793598
1010	KRT18		48.057	91.9	214	270	273	208	204	197	204	213	231	169.852	206.783	230.218	165.379	173.869	174.938	172.208	194.606	212.689	-1.10974	0.176435
2456	CLTC		187.89	60.7	236	228	188	206	227	188	198	188	186	187.313	174.617	158.539	163.789	193.472	166.946	167.143	171.765	171.256	-1.00635	0.869146
1205	ACTN1		103.06	81.2	224	218	197	200	203	172	198	218	199	177.789	166.958	166.128	159.019	173.016	152.738	167.143	199.174	183.225	1.0123	0.855962
1140	HSPA1A;HSPA1B		70.051	73.5	195	200	214	218	216	222	207	196	193	154.771	153.173	180.464	173.33	184.096	197.138	174.741	179.074	177.701	1.11186	0.034053
1494	MSN		67.819	77.1	176	170	132	159	156	145	133	137	116	139.691	130.197	111.314	126.42	132.958	128.762	112.273	125.169	106.805	-1.04099	0.482093
6236	TLN1		269.76	63.6	165	149	140	166	139	142	136	125	127	130.96	114.114	118.061	131.985	118.469	126.097	114.806	114.205	116.933	-1.00522	0.955288
961	ALDOA		39.42	96.4	152	184	161	155	153	135	150	145	147	120.642	140.919	135.77	123.239	130.402	119.881	126.624	132.478	135.347	-1.03475	0.53997
2040	HNRNPM		73.62	81.9	156	181	154	154	159	143	141	140	126	123.817	138.621	129.867	122.444	135.515	126.985	119.026	127.91	116.012	-1.04909	0.404991
2813	SPTAN1		284.54	68.2	164	160	129	140	129	116	146	128	122	130.167	122.538	108.784	111.313	109.946	103.009	123.247	116.946	112.329	-1.06824	0.267011
1347	VCL		123.8	72.8	199	183	161	155	141	133	147	126	141	157.946	140.153	135.77	123.239	120.174	118.105	124.091	115.119	129.823	-1.18778	0.00361232
1435	HNRNPA2B1		37.429	79.3	174	150	116	162	138	118	155	117	126	138.104	114.88	97.8216	128.805	117.617	104.785	130.845	106.896	116.012	1.00478	0.921991
1911	FASN		273.42	54.4	181	200	146	166	156	118	172	155	122	143.66	153.173	123.12	131.985	132.958	104.785	145.195	141.615	112.329	-1.09239	0.242748
1362	NCL		76.613	51.7	141	145	142	143	144	146	122	126	118	111.912	111.05	119.747	113.698	122.731	129.65	102.987	115.119	108.646	1.01082	0.852618
2466	SPTBN1		274.61	71	160	161	128	128	121	107	148	117	118	126.992	123.304	107.941	101.772	103.128	95.0171	124.935	106.896	108.646	-1.1188	0.0715259
2127	VCP		89.321	72.7	137	136	115	134	129	109	129	114	116	108.737	104.158	96.9784	106.542	109.946	96.7931	108.896	104.155	106.805	1.02161	0.746956
1632	STIP1		62.639	75.7	138	171	125	137	159	132	146	145	118	109.53	130.963	105.411	108.928	135.515	117.217	123.247	132.478	108.646	1.04947	0.4854
1124	HNRNPA1;HNRNPA1L2		38.746	73.1	150	126	119	161	129	124	152	111	106	119.055	96.4989	100.352	128.01	109.946	110.113	128.312	101.414	97.5975	1.06898	0.34489
921	PGK1		44.614	85.9	121	135	116	122	105	114	124	121	109	96.0376	103.392	97.8216	97.0013	89.4913	101.233	104.676	110.551	100.36	1.01482	0.850551
1742	HSPA9		73.68	69.5	153	146	136	129	131	113	123	117	109	121.436	111.816	114.687	102.567	111.651	100.345	103.832	106.896	100.36	-1.11225	0.0916479
1584	PDIA3		56.782	74.3	117	119	98	134	141	117	112	130	104	92.8628	91.1378	82.6424	106.542	120.174	103.897	94.5458	118.774	95.756	1.19952	0.0131192
2487	PFKP		85.595	52.9	147	148	130	146	163	140	149	148	127	116.674	113.348	109.628	116.084	138.925	124.321	125.78	135.219	116.933	1.11477	0.0765191
72			24.409	40.7	93	85	92	95	88	81	92	107	81	73.814	65.0985	77.5827	75.5338	75.0022	71.9288	77.6626	97.7598	74.5792	1.09117	0.250359
1039	P4HB		57.116	74.4	94	105	85	100	98	87	96	92	87	74.6077	80.4157	71.6797	79.5093	83.5252	77.2569	81.0392	84.0551	80.1036	1.07076	0.373656
1073	ANXA6		75.872	74.6	167	160	137	142	150	112	148	151	134	132.548	122.538	115.531	112.903	127.845	99.4572	124.935	137.96	123.378	-1.02031	0.703825
2263	HNRNPK		48.562	72.3	112	111	107	107	114	99	102	119	99	88.8943	85.0109	90.232	85.0749	97.1619	87.913	86.1042	108.723	91.1523	1.05273	0.475603
1284	DSP		331.77	61.7	179	195	158	191	193	178	129	125	125	142.072	149.344	133.24	151.863	164.493	158.066	108.896	114.205	115.091	-1.04516	0.594883
1561	TKT		67.877	63.1	133	135	118	121	123	100	105	89	91	105.562	103.392	99.5082	96.2062	104.833	88.801	88.6367	81.3142	83.7865	-1.13493	0.0627961
2463	HNRNPU		90.583	57.9	119	131	112	110	119	114	110	101	102	94.4502	100.328	94.4485	87.4602	101.423	101.233	92.8575	92.2779	93.9145	-1.01632	0.789395
2333	RPS27A;UBB;UBC		17.965	73.1	100	119	104	123	123	108	118	112	97	79.3699	91.1378	87.7022	97.7964	104.833	95.9051	99.6107	102.328	89.3109	1.14206	0.0534857
1967	GDI2		50.663	83.4	140	134	130	127	120	114	119	124	107	111.118	102.626	109.628	100.977	102.276	101.233	100.455	113.292	98.5182	-1.04863	0.461323
963	ANXA1		38.714	81.5	124	94	90	128	105	83	131	87	92	98.4187	71.9912	75.8961	101.772	89.4913	73.7049	110.585	79.4869	84.7072	1.09568	0.359253
548	SYNCRIP		69.602	66.1	131	137	126	131	130	116	120	108	109	103.975	104.923	106.255	104.157	110.799	103.009	101.299	98.6734	100.36	-1.01942	0.778741
2203	EIF4A1		46.153	65	104	114	107	100	110	112	100	104	103	82.5447	87.3085	90.232	79.5093	93.7527	99.4572	84.4159	95.0188	94.8353	1.05156	0.496589
1992	CCT8		59.62	76.1	100	119	104	91	101	86	92	113	95	79.3699	91.1378	87.7022	72.3534	86.0821	76.3689	77.6626	103.242	87.4694	-1.02632	0.668314
1271	EZR		69.412	77.5	113	118	111	115	120	103	71	73	66	89.688	90.372	93.6052	91.4357	102.276	91.4651	59.9353	66.6959	60.7682	-1.15819	0.195918
1191	PABPC1		70.67	68.6	133	119	122	107	104	99	102	104	97	105.562	91.1378	102.881	85.0749	88.639	87.913	86.1042	95.0188	89.3109	-1.12612	0.0813411
1860	IQGAP1		189.25	58.1	131	112	101	129	116	98	119	98	98	103.975	85.7768	85.1723	102.567	98.8665	87.025	100.455	89.537	90.2316	1.03425	0.598953
224	IPO5		123.63	58.6	138	135	114	140	124	114	120	107	115	109.53	103.392	96.1351	111.313	105.685	101.233	101.299	97.7598	105.884	1.00819	0.898924
1802	LRPPRC		157.9	62.3	124	115	99	121	111	96	107	101	94	98.4187	88.0744	83.4857	96.2062	94.605	85.249	90.325	92.2779	86.5487	1.00973	0.883994
2924	GANAB		109.44	55.4	116	121	93	121	122	103	118	109	94	92.0691	92.6696	78.426	96.2062	103.98	91.4651	99.6107	99.587	86.5487	1.09703	0.185866
1019	ATP5B		56.559	64.3	82	81	77	78	75	72	65	73	65	65.0833	62.035	64.9333	62.0172	63.9223	63.9367	54.8703	66.6959	59.8475	-1.03451	0.681104
1915	CCT3		60.533	74.1	90	107	92	87	99	75	88	102	86	71.4329	81.9475	77.5827	69.1731	84.3775	66.6008	74.286	93.1915	79.1828	1.01058	0.926852
3008	NONO		54.231	65	92	107	91	88	90	87	86	84	85	73.0203	81.9475	76.7394	69.9682	76.7068	77.2569	72.5977	76.746	78.2621	-1.0263	0.706499
1129	PARP1		113.08	59.9	116	120	109	120	114	94	108	102	100	92.0691	91.9037	91.9186	95.4111	97.1619	83.473	91.1691	93.1915	92.0731	1.00126	0.976013
6083	PA2G4		43.786	79.4	89	106	93	96	104	89	82	94	81	70.6392	81.1816	78.426	76.3289	88.639	79.0329	69.221	85.8824	74.5792	1.02864	0.718275
1508	EEF1G		50.118	65.2	92	108	96	87	104	90	86	96	81	73.0203	82.7133	80.9558	69.1731	88.639	79.9209	72.5977	87.7097	74.5792	-1.00161	0.956728
1523	CALR		48.141	64.5	81	95	87	105	106	92	96	104	92	64.2896	72.7571	73.3662	83.4847	90.3435	81.697	81.0392	95.0188	84.7072	1.22685	0.00699289
4393	KHSRP		73.114	67.8	108	110	101	102	106	107	82	93	91	85.7195	84.2451	85.1723	81.0995	90.3435	95.0171	69.221	84.9688	83.7865	-1.01157	0.853959
970	KRT1		66.038	72.4	38	66	84	49	80	86	72	78	77	30.1606	50.547	70.8364	38.9595	68.1838	76.3689	60.7794	71.2641	70.8963	1.27505	0.163888
1209	XRCC5		82.704	55.7	93	94	88	96	101	77	81	91	78	73.814	71.9912	74.2095	76.3289	86.0821	68.3768	68.3769	83.1415	71.817	1.03203	0.677491
2278	YWHAE		29.174	82.7	88	100	112	132	97	74	113	90	68	69.8455	76.5864	94.4485	104.952	82.6729	65.7128	95.3899	82.2278	62.6097	1.0245	0.842925
2390	CCT2		57.488	80.4	82	101	85	70	88	83	81	89	73	65.0833	77.3523	71.6797	55.6565	75.0022	73.7049	68.3769	81.3142	67.2133	-1.01653	0.784916
1208	XRCC6		69.842	66.2	96	101	87	100	87	80	77	80	75	76.1951	77.3523	73.3662	79.5093	74.1499	71.0408	65.0002	73.0914	69.0548	-1.0509	0.522296
1219	PDIA4		72.932	68.1	90	91	82	114	120	95	94	104	89	71.4329	69.6936	69.1498	90.6406	102.276	84.361	79.3509	95.0188	81.945	1.26879	0.00308234
1334	DDX5		69.147	60.9	104	101	102	94	95	99	84	82	89	82.5447	77.3523	86.0156	74.7387	80.9683	87.913	70.9093	74.9187	81.945	-1.04334	0.56479
1667	HSPA4		94.33	79	106	129	106	101	97	77	80	79	74	84.1321	98.7965	89.3887	80.3044	82.6729	68.3768	67.5327	72.1778	68.1341	-1.24006	0.00542255
1487	ATP5A1		59.75	64.7	66	75	71	67	69	55	66	61	53	52.3841	57.4398	59.8736	53.2712	58.8085	48.8406	55.7145	55.7322	48.7987	-1.05676	0.55015
2594	DHX9		140.96	51.6	99	107	81	100	100	81	102	77	92	78.5762	81.9475	68.3065	79.5093	85.2298	71.9288	86.1042	70.3505	84.7072	1.04407	0.5786
5731	MYOF		233.47	60.8	124	113	111	72	64	70	74	65	72	98.4187	86.5427	93.6052	57.2467	54.547	62.1607	62.4677	59.3868	66.2926	-1.53861	1.87483e-05
1444	SFPQ		76.149	52.3	96	107	79	83	91	81	84	81	68	76.1951	81.9475	66.6199	65.9927	77.5591	71.9288	70.9093	74.005	62.6097	-1.0627	0.40848
1045	TUBB		49.67	73.4	92	93	80	84	90	77	83	93	88	73.0203	71.2254	67.4632	66.7878	76.7068	68.3768	70.0652	84.9688	81.0243	1.05789	0.504085
4334	HSPH1		96.864	60	110	106	91	99	112	103	103	94	112	87.3069	81.1816	76.7394	78.7142	95.4573	91.4651	86.9483	85.8824	103.122	1.10426	0.182683
2717	TRIM28	TRIM28	88.549	63.8	94	103	88	95	94	83	86	80	88	74.6077	78.884	74.2095	75.5338	80.116	73.7049	72.5977	73.0914	81.0243	1.00146	0.997373
1527	CANX		71.502	50.2	105	114	88	118	96	86	93	91	67	83.3384	87.3085	74.2095	93.8209	81.8206	76.3689	78.5068	83.1415	61.689	-1.03022	0.702145
2576	CKAP4		66.022	83.4	79	95	81	92	102	83	82	85	74	62.7022	72.7571	68.3065	73.1485	86.9344	73.7049	69.221	77.6596	68.1341	1.10127	0.220449
2856	EIF3A		166.57	64.3	92	95	79	87	115	81	77	82	95	73.0203	72.7571	66.6199	69.1731	98.0142	71.9288	65.0002	74.9187	87.4694	1.09819	0.323006
1890	CCT5		59.67	71.5	88	96	91	74	82	75	84	85	71	69.8455	73.523	76.7394	58.8369	69.8884	66.6008	70.9093	77.6596	65.3719	-1.07562	0.341855
2082	ACLY		120.84	56.6	108	117	86	95	97	84	78	80	89	85.7195	89.6061	72.5229	75.5338	82.6729	74.5929	65.8444	73.0914	81.945	-1.09261	0.211981
2657	ILF3		95.807	70.8	85	99	99	87	96	84	80	81	74	67.4644	75.8206	83.4857	69.1731	81.8206	74.5929	67.5327	74.005	68.1341	-1.04201	0.607071
2943	KPNB1		97.169	45.7	84	86	89	87	84	77	79	77	74	66.6707	65.8643	75.0528	69.1731	71.593	68.3768	66.6885	70.3505	68.1341	-1.00208	0.998695
1524	MAP4		121	67.6	101	115	84	97	87	83	91	78	87	80.1636	88.0744	70.8364	77.124	74.1499	73.7049	76.8184	71.2641	80.1036	-1.05513	0.450884
907	LDHA		36.688	75	65	59	68	76	60	57	65	62	45	51.5904	45.186	57.3437	60.427	51.1379	50.6166	54.8703	56.6458	41.4329	1.02235	0.74968
1255	HNRNPL		64.132	63.8	92	105	69	79	74	68	83	77	65	73.0203	80.4157	58.187	62.8123	63.07	60.3847	70.0652	70.3505	59.8475	-1.09499	0.235818
1024	PYGL		93.133	63.6	114	106	101	112	107	101	109	100	99	90.4817	81.1816	85.1723	89.0504	91.1958	89.689	92.0133	91.3643	91.1523	1.05995	0.406057
1027	NPM1		32.575	85.7	96	84	87	95	67	63	84	57	54	76.1951	64.3326	73.3662	75.5338	57.1039	55.9447	70.9093	52.0776	49.7195	-1.18406	0.0928568
6009	CORO1C		53.248	55.1	89	87	76	76	90	65	80	79	73	70.6392	66.6302	64.09	60.427	76.7068	57.7207	67.5327	72.1778	67.2133	-1.00234	0.956388
1340	TCP1		60.343	68.5	74	88	70	71	92	65	64	90	63	58.7337	67.396	59.0303	56.4516	78.4114	57.7207	54.0262	82.2278	58.006	1.04462	0.726597
2945	NUMA1		238.26	63.4	88	95	88	87	79	66	85	72	69	69.8455	72.7571	74.2095	69.1731	67.3315	58.6087	71.7535	65.7823	63.5304	-1.09451	0.266591
2709	PSMD2		100.2	54	81	78	73	87	93	82	85	81	83	64.2896	59.7374	61.5602	69.1731	79.2637	72.8169	71.7535	74.005	76.4206	1.19467	0.0281754
1059	HNRNPC		32.337	71	83	73	67	82	72	66	77	63	58	65.877	55.9081	56.5004	65.1976	61.3654	58.6087	65.0002	57.5595	53.4024	1.0128	0.855269
1812	MATR3		94.622	54	105	91	73	81	80	62	81	67	73	83.3384	69.6936	61.5602	64.4025	68.1838	55.0566	68.3769	61.214	67.2133	-1.11637	0.165154
1429	UBA1		113.8	56.4	99	84	79	82	83	74	81	75	80	78.5762	64.3326	66.6199	65.1976	70.7407	65.7128	68.3769	68.5232	73.6585	-1.01661	0.826686
2037	HNRNPA3		39.594	59.3	64	75	82	80	80	72	68	75	64	50.7967	57.4398	69.1498	63.6074	68.1838	63.9367	57.4028	68.5232	58.9268	1.07275	0.382765
2515	DST		860.65	34.9	103	120	92	111	90	99	142	138	106	81.751	91.9037	77.5827	88.2553	76.7068	87.913	119.871	126.083	97.5975	1.18698	0.165197
1993	CCT4		57.924	76.1	73	81	69	71	68	73	63	66	68	57.94	62.035	58.187	56.4516	57.9562	64.8248	53.182	60.3004	62.6097	-1.00281	0.944576
2193	TPI1		30.791	81.5	72	64	65	74	68	72	74	67	70	57.1463	49.0153	54.8139	58.8369	57.9562	63.9367	62.4677	61.214	64.4512	1.14571	0.119383
1200	IMPDH2		55.804	60.1	88	104	93	79	93	76	75	74	81	69.8455	79.6499	78.426	62.8123	79.2637	67.4888	63.3119	67.6095	74.5792	-1.09824	0.217631
1854	MAP1B		270.63	53.4	112	114	95	81	73	70	95	82	66	88.8943	87.3085	80.1126	64.4025	62.2177	62.1607	80.1951	74.9187	60.7682	-1.26681	0.00418005
1507	VARS		140.47	52	83	95	80	89	68	70	66	69	57	65.877	72.7571	67.4632	70.7633	57.9562	62.1607	55.7145	63.0413	52.4817	-1.13829	0.118574
1185	MTHFD1		101.56	61.6	86	91	82	89	81	71	87	81	76	68.2581	69.6936	69.1498	70.7633	69.0361	63.0487	73.4418	74.005	69.9755	1.01465	0.853473
4862	CCT7		59.366	66.1	58	69	59	61	67	65	62	75	60	46.0346	52.8446	49.7541	48.5007	57.1039	57.7207	52.3378	68.5232	55.2438	1.14184	0.160671
980	RPN1		68.569	70.7	78	78	72	77	71	77	74	74	73	61.9085	59.7374	60.7169	61.2221	60.5131	68.3768	62.4677	67.6095	67.2133	1.06218	0.484792
1393	LMNB1		66.408	62.5	80	80	64	62	65	50	65	65	52	63.4959	61.2691	53.9706	49.2957	55.3993	44.4005	54.8703	59.3868	47.878	-1.14857	0.110542
2343	YWHAZ		27.745	81.2	64	71	67	80	72	68	68	56	50	50.7967	54.3764	56.5004	63.6074	61.3654	60.3847	57.4028	51.164	46.0365	1.05138	0.536876
918	GOT2		47.517	73.7	68	75	69	72	64	70	76	61	60	53.9715	57.4398	58.187	57.2467	54.547	62.1607	64.1561	55.7322	55.2438	1.02916	0.734441
1628	HNRNPH1		49.229	63.9	73	78	71	68	70	63	68	71	65	57.94	59.7374	59.8736	54.0663	59.6608	55.9447	57.4028	64.8686	59.8475	-1.00941	0.89493
5787	RRBP1		152.45	76.5	53	62	45	56	49	53	66	54	48	42.0661	47.4836	37.9481	44.5252	41.7626	47.0646	55.7145	49.3367	44.1951	1.10825	0.315417
2507	FKBP4		51.804	86.9	95	104	80	86	70	72	66	69	70	75.4014	79.6499	67.4632	68.378	59.6608	63.9367	55.7145	63.0413	64.4512	-1.18617	0.0300078
3762	KTN1		156.27	71.7	87	74	73	81	67	68	61	56	53	69.0518	56.6739	61.5602	64.4025	57.1039	60.3847	51.4937	51.164	48.7987	-1.12367	0.190212
4992	TUBB6		49.857	84.1	82	86	73	90	90	85	67	64	74	65.0833	65.8643	61.5602	71.5583	76.7068	75.4809	56.5586	58.4731	68.1341	1.05687	0.49937
2360	YBX1		35.924	76.2	64	79	64	71	70	61	64	62	59	50.7967	60.5033	53.9706	56.4516	59.6608	54.1686	54.0262	56.6458	54.3231	1.01432	0.880741
4244	PDCD6IP		96.022	65.6	87	84	71	78	81	76	82	69	70	69.0518	64.3326	59.8736	62.0172	69.0361	67.4888	69.221	63.0413	64.4512	1.02261	0.796814
1717	RPL4		47.697	69.3	83	84	72	60	74	65	62	72	62	65.877	64.3326	60.7169	47.7056	63.07	57.7207	52.3378	65.7823	57.0853	-1.111	0.19416
137	KRT7		51.385	68.4	75	85	78	71	74	72	54	66	58	59.5274	65.0985	65.7766	56.4516	63.07	63.9367	45.5846	60.3004	53.4024	-1.11104	0.211202
1097	ANXA5		35.936	85	62	74	71	96	73	65	75	67	56	49.2094	56.6739	59.8736	76.3289	62.2177	57.7207	63.3119	61.214	51.5609	1.12319	0.159585
3517	PRPF8		273.6	50.8	88	90	82	82	73	80	75	82	82	69.8455	68.9278	69.1498	65.1976	62.2177	71.0408	63.3119	74.9187	75.4999	-1.00888	0.879427
4343	GCN1L1		292.75	45.9	88	87	73	77	74	66	68	72	60	69.8455	66.6302	61.5602	61.2221	63.07	58.6087	57.4028	65.7823	55.2438	-1.09615	0.263009
2841	HNRNPD		32.834	60.8	64	67	72	60	63	52	62	60	58	50.7967	51.3129	60.7169	47.7056	53.6948	46.1765	52.3378	54.8186	53.4024	-1.05685	0.554748
1650	KIF5B		109.68	70.9	84	71	71	74	72	73	79	84	96	66.6707	54.3764	59.8736	58.8369	61.3654	64.8248	66.6885	76.746	88.3901	1.15203	0.155256
2573	PRDX1		22.11	83.4	49	58	54	74	56	54	64	44	46	38.8913	44.4201	45.5377	58.8369	47.7287	47.9526	54.0262	40.2003	42.3536	1.12961	0.1904
1692	MYH10		229	62.4	92	97	93	86	94	83	72	77	81	73.0203	74.2888	78.426	68.378	80.116	73.7049	60.7794	70.3505	74.5792	-1.05506	0.482533
1746	RPL3		46.108	65.5	72	79	65	72	82	61	63	65	50	57.1463	60.5033	54.8139	57.2467	69.8884	54.1686	53.182	59.3868	46.0365	-1.01476	0.868238
2878	CTTN		61.585	66.7	80	84	66	78	77	64	80	65	72	63.4959	64.3326	55.6571	62.0172	65.6269	56.8327	67.5327	59.3868	66.2926	1.02921	0.746763
1054	EPRS		170.59	59.4	68	86	75	71	70	62	64	61	54	53.9715	65.8643	63.2468	56.4516	59.6608	55.0566	54.0262	55.7322	49.7195	-1.10742	0.243968
2478	CAP1		51.83	66.9	57	58	59	57	62	49	49	55	52	45.2409	44.4201	49.7541	45.3203	52.8425	43.5125	41.3638	50.2503	47.878	1.00838	0.926691
1201	TPR		267.29	54.5	71	75	71	70	64	65	62	61	60	56.3526	57.4398	59.8736	55.6565	54.547	57.7207	52.3378	55.7322	55.2438	-1.04859	0.591528
681	SNRNP200		244.5	48.9	80	85	73	74	68	66	77	75	58	63.4959	65.0985	61.5602	58.8369	57.9562	58.6087	65.0002	68.5232	53.4024	-1.04963	0.555127
984	ATP1A1		113	48	74	70	64	63	72	64	76	68	56	58.7337	53.6105	53.9706	50.0908	61.3654	56.8327	64.1561	62.1277	51.5609	1.0406	0.660051
98			38.418	48.5	41	53	64	44	43	94	71	61	110	32.5417	40.5908	53.9706	34.9841	36.6488	83.473	59.9353	55.7322	101.28	1.46359	0.217647
1972	SERPINH1		46.44	58.9	68	75	66	75	88	76	62	70	64	53.9715	57.4398	55.6571	59.632	75.0022	67.4888	52.3378	63.955	58.9268	1.1293	0.163034
1449	RPS3		26.688	91.8	61	51	52	67	51	51	62	52	45	48.4157	39.0591	43.8511	53.2712	43.4672	45.2885	52.3378	47.5094	41.4329	1.07864	0.413476
1456	CFL1		18.502	93.4	72	65	59	61	55	59	62	55	58	57.1463	49.7812	49.7541	48.5007	46.8764	52.3926	52.3378	50.2503	53.4024	-1.03161	0.723163
978	HSPB1		22.782	94.1	74	72	78	78	66	65	58	49	49	58.7337	55.1422	65.7766	62.0172	56.2516	57.7207	48.9612	44.7685	45.1158	-1.14125	0.155058
1918	TUFM		49.541	73	63	60	51	57	60	53	57	60	45	50.0031	45.9518	43.0078	45.3203	51.1379	47.0646	48.117	54.8186	41.4329	1.03586	0.728017
2306	HIST1H4A		11.367	71.8	66	55	55	63	59	61	60	66	56	52.3841	42.1225	46.381	50.0908	50.2856	54.1686	50.6495	60.3004	51.5609	1.12521	0.212901
601	WDR1		66.193	74.8	64	74	63	58	62	60	59	63	57	50.7967	56.6739	53.1273	46.1154	52.8425	53.2806	49.8054	57.5595	52.4817	-1.02919	0.721337
1786	TMPO		75.491	56.9	70	73	66	62	66	56	70	57	61	55.5589	55.9081	55.6571	49.2957	56.2516	49.7286	59.0911	52.0776	56.1646	-1.03608	0.685474
1098	RPSA		32.854	70.5	70	52	43	65	51	53	69	45	47	55.5589	39.8249	36.2615	51.681	43.4672	47.0646	58.247	41.1139	43.2743	1.08188	0.441566
3122	DDB1		126.97	51.1	62	62	56	75	70	69	71	68	79	49.2094	47.4836	47.2242	59.632	59.6608	61.2727	59.9353	62.1277	72.7377	1.3041	0.00368454
255	DDX3X		73.243	68.1	66	68	65	68	73	66	65	59	63	52.3841	52.0788	54.8139	54.0663	62.2177	58.6087	54.8703	53.9049	58.006	1.07258	0.430561
1029	TPM3		29.032	89.9	55	64	53	65	54	45	54	56	49	43.6535	49.0153	44.6944	51.681	46.0241	39.9605	45.5846	51.164	45.1158	1.01749	0.857814
2536	EIF4G1		175.62	38.8	66	56	54	64	63	68	57	49	58	52.3841	42.8884	45.5377	50.8859	53.6948	60.3847	48.117	44.7685	53.4024	1.10522	0.287889
120			77.738	85.9	37	47	83	34	38	114	101	73	172	29.3669	35.9956	69.9931	27.0332	32.3873	101.233	85.26	66.6959	158.366	1.73977	0.30464
1427	PAICS		47.079	63.3	70	69	65	66	62	63	62	57	58	55.5589	52.8446	54.8139	52.4761	52.8425	55.9447	52.3378	52.0776	53.4024	-1.02305	0.801346
1585	PPP2R1A		65.308	46.7	53	55	49	51	55	48	49	58	55	42.0661	42.1225	41.3212	40.5497	46.8764	42.6245	41.3638	52.9913	50.6402	1.09571	0.385698
2720	G3BP1		52.164	63.5	58	69	64	61	67	52	54	53	46	46.0346	52.8446	53.9706	48.5007	57.1039	46.1765	45.5846	48.4231	42.3536	-1.06093	0.543624
1505	PTBP1		57.221	59.5	58	54	53	49	52	49	45	47	38	46.0346	41.3567	44.6944	38.9595	44.3195	43.5125	37.9871	42.9412	34.9878	-1.08843	0.408459
5500	DDX21		87.343	61.8	67	87	63	60	75	56	64	59	59	53.1778	66.6302	53.1273	47.7056	63.9223	49.7286	54.0262	53.9049	54.3231	-1.06879	0.424423
4867	HIST1H2BM		13.989	83.3	50	57	52	55	54	43	55	48	36	39.685	43.6543	43.8511	43.7301	46.0241	38.1844	46.4287	43.8548	33.1463	-1.01198	0.932047
2513	AKAP12		191.48	62.8	67	73	63	78	54	56	67	55	54	53.1778	55.9081	53.1273	62.0172	46.0241	49.7286	56.5586	50.2503	49.7195	-1.03222	0.747294
2524	LMNB2		69.948	75.5	53	51	43	48	51	36	43	41	35	42.0661	39.0591	36.2615	38.1645	43.4672	31.9684	36.2988	37.4593	32.2256	-1.06917	0.538176
1626	ATIC		64.615	74.7	70	61	70	60	73	66	60	67	58	55.5589	46.7177	59.0303	47.7056	62.2177	58.6087	50.6495	61.214	53.4024	1.03467	0.698439
1110	HMGB1		24.893	85.6	52	49	58	69	47	46	48	41	43	41.2724	37.5273	48.9108	54.8614	40.058	40.8485	40.5196	37.4593	39.5914	-1.00822	0.990159
5883	LIMA1		85.225	67.5	63	68	55	81	83	71	76	74	69	50.0031	52.0788	46.381	64.4025	70.7407	63.0487	64.1561	67.6095	63.5304	1.32521	0.00165781
2104	RARS		75.378	63.9	63	62	57	65	68	60	68	65	67	50.0031	47.4836	48.0675	51.681	57.9562	53.2806	57.4028	59.3868	61.689	1.17275	0.0857335
2089	COPA		138.34	64.1	70	69	64	81	65	56	65	57	53	55.5589	52.8446	53.9706	64.4025	55.3993	49.7286	54.8703	52.0776	48.7987	1.00163	0.947615
1025	GPI		63.146	55.9	50	52	50	54	39	40	44	50	40	39.685	39.8249	42.1645	42.935	33.2396	35.5204	37.143	45.6821	36.8292	-1.05187	0.636236
4065	SERBP1		44.965	71.1	57	64	43	56	75	48	45	51	45	45.2409	49.0153	36.2615	44.5252	63.9223	42.6245	37.9871	46.5958	41.4329	1.0615	0.634562
2126	CSE1L		107.78	43.8	69	54	67	65	61	59	56	52	54	54.7652	41.3567	56.5004	51.681	51.9902	52.3926	47.2729	47.5094	49.7195	-1.01557	0.913524
6108	NUDC		38.242	62.5	64	58	54	56	63	55	56	47	59	50.7967	44.4201	45.5377	44.5252	53.6948	48.8406	47.2729	42.9412	54.3231	1.03584	0.722555
1688	KRT9		62.064	57	19	29	62	22	39	45	30	49	50	15.0803	22.2101	52.284	17.492	33.2396	39.9605	25.3248	44.7685	46.0365	1.15447	0.463002
1522	CAD		242.98	49.2	69	68	59	65	60	67	53	57	44	54.7652	52.0788	49.7541	51.681	51.1379	59.4967	44.7404	52.0776	40.5122	-1.04522	0.629006
1414	VDAC1		30.772	85.2	52	49	49	53	46	53	51	43	37	41.2724	37.5273	41.3212	42.1399	39.2057	47.0646	43.0521	39.2866	34.067	1.01904	0.833762
4830	EIF3C		104.1	46.5	60	62	54	60	64	53	56	51	56	47.622	47.4836	45.5377	47.7056	54.547	47.0646	47.2729	46.5958	51.5609	1.04785	0.631223
1848	RPL5		34.362	58.9	51	60	50	79	52	40	54	40	39	40.4787	45.9518	42.1645	62.8123	44.3195	35.5204	45.5846	36.5457	35.9085	1.01361	0.933588
2819	DDX39B		48.991	63.3	48	54	46	50	57	48	45	43	47	38.0976	41.3567	38.7913	39.7546	48.581	42.6245	37.9871	39.2866	43.2743	1.0635	0.563182
1352	PGAM1		28.804	74	53	56	59	54	46	48	49	44	36	42.0661	42.8884	49.7541	42.935	39.2057	42.6245	41.3638	40.2003	33.1463	-1.12503	0.265239
4373	DDX17		80.272	54.7	52	49	47	49	52	44	48	48	44	41.2724	37.5273	39.6346	38.9595	44.3195	39.0725	40.5196	43.8548	40.5122	1.04378	0.682241
672	SF3B1		145.83	52.5	59	63	53	45	46	46	47	48	42	46.8283	48.2494	44.6944	35.7792	39.2057	40.8485	39.6755	43.8548	38.6707	-1.17439	0.102186
3143	DBN1		71.428	53.5	72	73	54	64	53	51	63	49	45	57.1463	55.9081	45.5377	50.8859	45.1718	45.2885	53.182	44.7685	41.4329	-1.12986	0.191023
1948	RANBP2		358.2	50.7	67	75	65	71	60	66	61	60	52	53.1778	57.4398	54.8139	56.4516	51.1379	58.6087	51.4937	54.8186	47.878	-1.03269	0.721534
566	PLIN3		47.074	72.4	50	57	50	38	35	37	43	52	42	39.685	43.6543	42.1645	30.2135	29.8304	32.8564	36.2988	47.5094	38.6707	-1.16542	0.131361
2331	PPIA		18.012	93.3	50	53	59	58	53	42	67	48	42	39.685	40.5908	49.7541	46.1154	45.1718	37.2964	56.5586	43.8548	38.6707	1.02925	0.720377
1454	AHCY		47.716	60.9	60	63	49	53	44	43	49	52	46	47.622	48.2494	41.3212	42.1399	37.5011	38.1844	41.3638	47.5094	42.3536	-1.10172	0.314522
4806	PSMD1		105.84	49.9	52	62	49	51	49	51	51	42	51	41.2724	47.4836	41.3212	40.5497	41.7626	45.2885	43.0521	38.373	46.9573	-1.01629	0.849044
1737	RBMX		42.331	68	52	57	39	47	55	43	43	46	41	41.2724	43.6543	32.8883	37.3694	46.8764	38.1844	36.2988	42.0276	37.75	1.01221	0.943705
3023	PCBP1		37.497	82.3	64	46	36	49	49	47	51	28	53	50.7967	35.2298	30.3584	38.9595	41.7626	41.7365	43.0521	25.582	48.7987	1.03059	0.810748
5890	SEPT9		65.401	78	55	57	52	46	46	47	56	56	56	43.6535	43.6543	43.8511	36.5743	39.2057	41.7365	47.2729	51.164	51.5609	1.01981	0.886706
1051	PFN1		15.054	79.3	55	53	56	54	48	44	51	49	41	43.6535	40.5908	47.2242	42.935	40.9103	39.0725	43.0521	44.7685	37.75	-1.05815	0.599065
2749	SF3B2		100.23	55	64	60	45	48	44	47	44	39	46	50.7967	45.9518	37.9481	38.1645	37.5011	41.7365	37.143	35.6321	42.3536	-1.15853	0.138587
2053	HNRNPF		45.671	62.4	47	56	50	54	54	44	41	39	41	37.3039	42.8884	42.1645	42.935	46.0241	39.0725	34.6105	35.6321	37.75	-1.03682	0.745095
191	MYO1C		119.63	57.4	78	70	60	61	51	45	79	60	59	61.9085	53.6105	50.5974	48.5007	43.4672	39.9605	66.6885	54.8186	54.3231	-1.07952	0.43175
1769	HADHA		82.999	63.8	51	55	54	51	49	38	57	53	42	40.4787	42.1225	45.5377	40.5497	41.7626	33.7444	48.117	48.4231	38.6707	-1.01994	0.856682
3357	UBR4		575.95	32.2	69	70	64	60	54	51	59	54	53	54.7652	53.6105	53.9706	47.7056	46.0241	45.2885	49.8054	49.3367	48.7987	-1.13149	0.180481
2967	EFTUD2		109.43	59.9	64	68	58	61	57	57	63	54	55	50.7967	52.0788	48.9108	48.5007	48.581	50.6166	53.182	49.3367	50.6402	-1.00903	0.912391
6095	RUVBL2		51.156	74.7	44	48	52	44	54	46	54	50	43	34.9228	36.7615	43.8511	34.9841	46.0241	40.8485	45.5846	45.6821	39.5914	1.09367	0.384576
1036	LDHB		36.638	58.4	54	48	46	63	45	48	53	40	42	42.8598	36.7615	38.7913	50.0908	38.3534	42.6245	44.7404	36.5457	38.6707	1.05996	0.543768
1926	AARS		106.81	52.4	50	62	44	81	72	55	47	45	31	39.685	47.4836	37.1048	64.4025	61.3654	48.8406	39.6755	41.1139	28.5427	1.1424	0.489602
2233	RPS3A		29.945	72.3	45	48	49	48	37	42	49	41	36	35.7165	36.7615	41.3212	38.1645	31.535	37.2964	41.3638	37.4593	33.1463	-1.03943	0.743929
2904	MCM6		92.888	53.7	61	75	57	59	64	53	56	52	54	48.4157	57.4398	48.0675	46.9105	54.547	47.0646	47.2729	47.5094	49.7195	-1.05058	0.57747
1257	DARS		57.136	78.6	48	57	47	44	42	44	48	46	48	38.0976	43.6543	39.6346	34.9841	35.7965	39.0725	40.5196	42.0276	44.1951	-1.02611	0.770558
2448	HDLBP		141.45	50.6	57	54	52	54	51	48	53	47	44	45.2409	41.3567	43.8511	42.935	43.4672	42.6245	44.7404	42.9412	40.5122	-1.01429	0.899489
6284	SUPT16H		119.91	52.3	66	63	58	53	54	52	58	54	50	52.3841	48.2494	48.9108	42.1399	46.0241	46.1765	48.9612	49.3367	46.0365	-1.07325	0.447745
1066	TPM2		32.989	73.9	63	55	44	64	44	35	61	33	36	50.0031	42.1225	37.1048	50.8859	37.5011	31.0804	51.4937	30.1502	33.1463	-1.10332	0.457465
1755	CCT6A		58.024	50.7	48	50	51	49	47	35	37	53	39	38.0976	38.2932	43.0078	38.9595	40.058	31.0804	31.2339	48.4231	35.9085	-1.0582	0.594783
1420	TGM2		77.328	54.1	53	56	59	49	52	50	60	65	66	42.0661	42.8884	49.7541	38.9595	44.3195	44.4005	50.6495	59.3868	60.7682	1.10789	0.334021
2224	ACTR3		47.371	69.9	51	54	41	58	49	50	48	52	38	40.4787	41.3567	34.5749	46.1154	41.7626	44.4005	40.5196	47.5094	34.9878	1.09653	0.381728
1664	SHMT2		53.454	68.9	40	51	48	55	52	46	45	45	41	31.748	39.0591	40.4779	43.7301	44.3195	40.8485	37.9871	41.1139	37.75	1.10414	0.336505
99	KRT10		59.51	52.6	18	28	44	23	46	45	36	43	33	14.2866	21.4442	37.1048	18.2871	39.2057	39.9605	30.3897	39.2866	30.3841	1.35589	0.146993
4814	VAT1		41.92	64.4	48	55	42	51	56	50	50	54	44	38.0976	42.1225	35.4182	40.5497	47.7287	44.4005	42.2079	49.3367	40.5122	1.14467	0.203419
1299	HIST1H1D		22.35	64.7	39	47	36	46	39	36	42	31	30	30.9543	35.9956	30.3584	36.5743	33.2396	31.9684	35.4547	28.3229	27.6219	-1.00743	0.964132
3632	SND1		102	59.9	49	48	36	51	47	35	46	45	42	38.8913	36.7615	30.3584	40.5497	40.058	31.0804	38.8313	41.1139	38.6707	1.08622	0.458733
2338	AP2B1		105.69	48.5	58	49	49	49	48	49	45	52	47	46.0346	37.5273	41.3212	38.9595	40.9103	43.5125	37.9871	47.5094	43.2743	1.00956	0.940852
2151	EIF3B		92.48	54.5	57	66	54	50	50	49	52	54	47	45.2409	50.547	45.5377	39.7546	42.6149	43.5125	43.8963	49.3367	43.2743	-1.07722	0.424952
1303	ATP2A2		114.76	41	40	59	50	53	48	53	49	51	51	31.748	45.186	42.1645	42.1399	40.9103	47.0646	41.3638	46.5958	46.9573	1.11266	0.307642
1015	GSN		80.64	53.1	53	48	43	51	43	37	82	78	66	42.0661	36.7615	36.2615	40.5497	36.6488	32.8564	69.221	71.2641	60.7682	1.35247	0.187785
2294	RPL7A		29.995	53	38	41	42	46	42	48	39	41	44	30.1606	31.4004	35.4182	36.5743	35.7965	42.6245	32.9222	37.4593	40.5122	1.16463	0.17551
3179	IMMT		82.624	70.4	58	65	49	53	58	36	49	46	45	46.0346	49.7812	41.3212	42.1399	49.4333	31.9684	41.3638	42.0276	41.4329	-1.10431	0.312974
415	DHX15		90.932	46	52	60	54	49	48	51	49	47	51	41.2724	45.9518	45.5377	38.9595	40.9103	45.2885	41.3638	42.9412	46.9573	-1.0355	0.708128
1770	EIF2S3;EIF2S3L		51.109	59.3	51	48	40	45	54	44	43	48	45	40.4787	36.7615	33.7316	35.7792	46.0241	39.0725	36.2988	43.8548	41.4329	1.09245	0.428702
3147	FSCN1		54.529	66.9	47	62	54	42	41	42	50	50	51	37.3039	47.4836	45.5377	33.3939	34.9442	37.2964	42.2079	45.6821	46.9573	-1.08387	0.401393
2656	ILF2		43.062	50	42	50	42	47	50	45	42	40	39	33.3354	38.2932	35.4182	37.3694	42.6149	39.9605	35.4547	36.5457	35.9085	1.06427	0.571273
1228	PLS3		70.81	61.7	50	46	40	39	42	39	54	42	44	39.685	35.2298	33.7316	31.0086	35.7965	34.6324	45.5846	38.373	40.5122	1.03965	0.745714
6107	RUVBL1		50.227	72.8	55	47	48	43	48	47	46	40	38	43.6535	35.9956	40.4779	34.189	40.9103	41.7365	38.8313	36.5457	34.9878	-1.05745	0.603764
429	PSMD3		60.977	64.8	40	46	40	30	47	38	37	39	38	31.748	35.2298	33.7316	23.8528	40.058	33.7444	31.2339	35.6321	34.9878	-1.00957	0.892423
1477	MCM3		90.98	59.5	64	63	63	54	43	54	50	47	56	50.7967	48.2494	53.1273	42.935	36.6488	47.9526	42.2079	42.9412	51.5609	-1.15175	0.136486
983	HIST3H2A;HIST1H2AB		14.121	53.1	34	38	41	41	32	38	39	40	32	26.9858	29.1028	34.5749	32.5988	27.2735	33.7444	32.9222	36.5457	29.4634	1.06188	0.597885
2301	RPS4X		29.597	75.7	33	39	50	51	40	39	49	35	33	26.1921	29.8687	42.1645	40.5497	34.0919	34.6324	41.3638	31.9775	30.3841	1.08424	0.412912
2145	NPEPPS		103.28	50.6	61	58	53	57	58	45	47	49	44	48.4157	44.4201	44.6944	45.3203	49.4333	39.9605	39.6755	44.7685	40.5122	-1.05927	0.56735
999	EIF2S1		36.112	81	44	44	55	57	34	42	60	46	47	34.9228	33.698	46.381	45.3203	28.9781	37.2964	50.6495	42.0276	43.2743	1.07627	0.497729
768	GLS		65.459	57.2	24	21	23	31	29	31	18	23	21	19.0488	16.0831	19.3957	24.6479	24.7166	27.5283	15.1949	21.0138	19.3353	1.2144	0.183648
1867	QARS		87.798	68.8	61	60	55	56	55	51	54	53	49	48.4157	45.9518	46.381	44.5252	46.8764	45.2885	45.5846	48.4231	45.1158	-1.02061	0.828382
6086	SMC3		141.54	58.3	71	57	60	59	43	47	43	44	44	56.3526	43.6543	50.5974	46.9105	36.6488	41.7365	36.2988	40.2003	40.5122	-1.24309	0.0288034
1182	G6PD		59.256	75.9	40	44	31	41	40	34	39	40	43	31.748	33.698	26.142	32.5988	34.0919	30.1924	32.9222	36.5457	39.5914	1.12429	0.340222
2662	TRAP1		74.267	52.1	58	64	41	49	49	47	47	47	38	46.0346	49.0153	34.5749	38.9595	41.7626	41.7365	39.6755	42.9412	34.9878	-1.07992	0.425031
3108	SEPT7		50.679	57.7	49	49	46	38	48	43	43	44	45	38.8913	37.5273	38.7913	30.2135	40.9103	38.1844	36.2988	40.2003	41.4329	-1.01399	0.866652
1411	NT5E		63.367	51.7	51	51	48	35	36	35	63	62	54	40.4787	39.0591	40.4779	27.8282	30.6827	31.0804	53.182	56.6458	49.7195	1.03794	0.961972
3941	NUP93		93.487	53.2	51	50	48	46	42	49	46	42	46	40.4787	38.2932	40.4779	36.5743	35.7965	43.5125	38.8313	38.373	42.3536	-1.01299	0.890548
2511	RPL6		32.728	63.9	46	49	39	50	45	44	40	43	40	36.5102	37.5273	32.8883	39.7546	38.3534	39.0725	33.7663	39.2866	36.8292	1.06178	0.594926
461	EPB41L2		112.59	57.5	44	44	31	38	28	28	33	37	36	34.9228	33.698	26.142	30.2135	23.8643	24.8643	27.8572	33.8048	33.1463	-1.09079	0.437613
1673	CTNNA1		100.07	58.5	59	51	43	55	48	47	46	29	32	46.8283	39.0591	36.2615	43.7301	40.9103	41.7365	38.8313	26.4956	29.4634	-1.10458	0.373825
4309	DDX1		82.431	60.4	47	50	45	41	54	48	46	47	48	37.3039	38.2932	37.9481	32.5988	46.0241	42.6245	38.8313	42.9412	44.1951	1.08862	0.445521
1332	CTPS1		66.69	66.2	73	71	63	71	56	54	55	49	45	57.94	54.3764	53.1273	56.4516	47.7287	47.9526	46.4287	44.7685	41.4329	-1.16197	0.110718
583	EIF5B		138.83	46.9	54	61	49	57	53	49	56	46	46	42.8598	46.7177	41.3212	45.3203	45.1718	43.5125	47.2729	42.0276	42.3536	1.01475	0.884801
2353	GNB2L1		35.076	87.7	39	35	37	41	38	33	43	39	31	30.9543	26.8052	31.2017	32.5988	32.3873	29.3043	36.2988	35.6321	28.5427	1.09466	0.43076
2836	CKAP5		226.25	48.5	61	54	46	48	41	46	44	46	39	48.4157	41.3567	38.7913	38.1645	34.9442	40.8485	37.143	42.0276	35.9085	-1.12265	0.255725
111	KRT2		65.432	68.1	14	29	60	26	55	51	28	55	28	11.1118	22.2101	50.5974	20.6724	46.8764	45.2885	23.6364	50.2503	25.7805	1.26613	0.312624
3496	PTRF		43.476	38.7	39	42	35	26	33	27	34	30	40	30.9543	32.1663	29.5152	20.6724	28.1258	23.9763	28.7014	27.4093	36.8292	-1.11802	0.327465
2605	SSRP1		81.074	43	51	60	53	52	52	50	52	46	49	40.4787	45.9518	44.6944	41.3448	44.3195	44.4005	43.8963	42.0276	45.1158	-1.00439	0.958227
1426	GART		107.77	55.7	69	56	42	53	41	36	43	41	41	54.7652	42.8884	35.4182	42.1399	34.9442	31.9684	36.2988	37.4593	37.75	-1.20667	0.0748698
3112	UAP1		58.768	64.9	54	55	48	40	60	46	43	68	50	42.8598	42.1225	40.4779	31.8037	51.1379	40.8485	36.2988	62.1277	46.0365	1.06908	0.69144
2088	COPB1		107.14	54	49	53	43	55	46	47	53	31	31	38.8913	40.5908	36.2615	43.7301	39.2057	41.7365	44.7404	28.3229	28.5427	-1.02302	0.863927
5908	PUF60		58.171	57.4	48	63	52	44	54	43	48	40	50	38.0976	48.2494	43.8511	34.9841	46.0241	38.1844	40.5196	36.5457	46.0365	-1.07471	0.462189
3034	SF3B3		135.58	42.3	55	46	40	53	49	42	56	39	51	43.6535	35.2298	33.7316	42.1399	41.7626	37.2964	47.2729	35.6321	46.9573	1.11469	0.30169
1108	LGALS1		14.716	76.3	36	45	39	46	43	31	47	39	30	28.5732	34.4639	32.8883	36.5743	36.6488	27.5283	39.6755	35.6321	27.6219	1.06166	0.58328
1067	FH		50.212	60.8	38	41	47	37	39	33	37	44	40	30.1606	31.4004	39.6346	29.4184	33.2396	29.3043	31.2339	40.2003	36.8292	-1.01082	0.92502
2382	EIF4G2		102.36	57.7	47	43	44	48	43	39	38	34	37	37.3039	32.9322	37.1048	38.1645	36.6488	34.6324	32.078	31.0638	34.067	-1.03884	0.758385
2364	ACTC1;ACTA1;ACTA2;ACTG2		42.019	60.2	51	55	52	47	49	44	50	42	44	40.4787	42.1225	43.8511	37.3694	41.7626	39.0725	42.2079	38.373	40.5122	-1.05686	0.594649
4902	MYBBP1A		148.85	47.1	67	52	47	59	54	51	52	46	41	53.1778	39.8249	39.6346	46.9105	46.0241	45.2885	43.8963	42.0276	37.75	-1.0129	0.916162
6105	EIF3L		66.726	46.3	40	47	35	43	51	38	60	43	44	31.748	35.9956	29.5152	34.189	43.4672	33.7444	50.6495	39.2866	40.5122	1.24333	0.0545458
2309	RAN		24.423	58.3	47	43	43	45	42	42	43	40	35	37.3039	32.9322	36.2615	35.7792	35.7965	37.2964	36.2988	36.5457	32.2256	1.00445	0.954307
5290	EHD1		60.626	78.8	61	59	52	39	49	47	39	49	49	48.4157	45.186	43.8511	31.0086	41.7626	41.7365	32.9222	44.7685	45.1158	-1.1584	0.126596
1470	ACAT1		45.199	60.9	45	50	46	46	47	42	42	50	41	35.7165	38.2932	38.7913	36.5743	40.058	37.2964	35.4547	45.6821	37.75	1.03197	0.782441
1659	MCM7		81.307	58.3	54	55	50	47	49	48	47	39	45	42.8598	42.1225	42.1645	37.3694	41.7626	42.6245	39.6755	35.6321	41.4329	-1.06623	0.529207
1431	NME2		30.137	87.6	44	42	40	55	38	37	46	39	35	34.9228	32.1663	33.7316	43.7301	32.3873	32.8564	38.8313	35.6321	32.2256	1.06954	0.52162
5476	RTN4		42.274	64	35	36	29	37	36	31	35	38	36	27.7795	27.5711	24.4554	29.4184	30.6827	27.5283	29.5456	34.7184	33.1463	1.15931	0.246052
673	CSDE1		88.884	61.4	53	51	59	58	58	49	41	33	42	42.0661	39.0591	49.7541	46.1154	49.4333	43.5125	34.6105	30.1502	38.6707	-1.07945	0.498496
1363	HK1		102.48	50.7	45	35	37	28	28	29	37	41	32	35.7165	26.8052	31.2017	22.2626	23.8643	25.7523	31.2339	37.4593	29.4634	-1.1024	0.399697
2229	ABCE1		67.314	52.4	52	59	52	49	60	52	52	47	48	41.2724	45.186	43.8511	38.9595	51.1379	46.1765	43.8963	42.9412	44.1951	1.02566	0.812236
1766	MDH2		35.503	70.7	34	37	39	39	33	33	25	24	23	26.9858	28.337	32.8883	31.0086	28.1258	29.3043	21.104	21.9274	21.1768	-1.15575	0.273476
909	GLUD1		61.397	59.9	37	40	37	36	29	30	33	31	27	29.3669	30.6346	31.2017	28.6233	24.7166	26.6403	27.8572	28.3229	24.8597	-1.13282	0.317519
2988	PDIA6		47.837	47.8	27	41	31	42	52	36	33	36	33	21.4299	31.4004	26.142	33.3939	44.3195	31.9684	27.8572	32.8911	30.3841	1.27142	0.058898
1979	DNM2		97.965	65.5	51	42	37	45	45	34	49	33	39	40.4787	32.1663	31.2017	35.7792	38.3534	30.1924	41.3638	30.1502	35.9085	1.01952	0.850358
1267	GSPT1		68.6	47.3	53	46	50	42	42	39	46	58	40	42.0661	35.2298	42.1645	33.3939	35.7965	34.6324	38.8313	52.9913	36.8292	-1.02773	0.77802
254	NOP56		66.049	55.1	48	42	40	46	50	37	41	41	44	38.0976	32.1663	33.7316	36.5743	42.6149	32.8564	34.6105	37.4593	40.5122	1.07999	0.487204
216	CLIC1		26.922	93.8	41	41	38	44	38	38	43	39	41	32.5417	31.4004	32.045	34.9841	32.3873	33.7444	36.2988	35.6321	37.75	1.09805	0.4165
1106	GSTP1		23.356	72.9	47	42	45	60	47	40	50	41	35	37.3039	32.1663	37.9481	47.7056	40.058	35.5204	42.2079	37.4593	32.2256	1.09468	0.363601
1826	VDAC2		31.566	70.1	41	35	45	37	32	34	28	27	25	32.5417	26.8052	37.9481	29.4184	27.2735	30.1924	23.6364	24.6683	23.0183	-1.22997	0.102078
1446	PPIB		23.742	65.3	35	29	28	39	34	27	38	31	28	27.7795	22.2101	23.6121	31.0086	28.9781	23.9763	32.078	28.3229	25.7805	1.15585	0.249449
2158	MARS		101.11	50.8	52	54	48	48	48	46	40	43	37	41.2724	41.3567	40.4779	38.1645	40.9103	40.8485	33.7663	39.2866	34.067	-1.08444	0.438643
6025	PRPF19		55.18	64.3	44	46	44	33	43	37	34	41	33	34.9228	35.2298	37.1048	26.2381	36.6488	32.8564	28.7014	37.4593	30.3841	-1.11559	0.321027
1707	PSMC2		48.633	74.1	33	42	37	34	34	35	32	27	33	26.1921	32.1663	31.2017	27.0332	28.9781	31.0804	27.0131	24.6683	30.3841	-1.0589	0.636244
994	SLC25A5		32.852	54.4	32	32	32	32	28	25	32	33	23	25.3984	24.5077	26.9853	25.443	23.8643	22.2003	27.0131	30.1502	21.1768	-1.02626	0.854257
2268	PPP1CA		37.512	58.8	40	33	34	50	35	38	48	35	32	31.748	25.2735	28.6719	39.7546	29.8304	33.7444	40.5196	31.9775	29.4634	1.19782	0.116315
446	HNRNPR		70.942	55.5	40	46	33	50	50	35	41	34	30	31.748	35.2298	27.8286	39.7546	42.6149	31.0804	34.6105	31.0638	27.6219	1.09036	0.442127
392	EIF3D		63.972	61.3	48	50	50	46	57	42	34	38	39	38.0976	38.2932	42.1645	36.5743	48.581	37.2964	28.7014	34.7184	35.9085	-1.06913	0.539979
1346	RPL7		29.225	65.7	38	40	37	40	36	39	34	33	35	30.1606	30.6346	31.2017	31.8037	30.6827	34.6324	28.7014	30.1502	32.2256	1.02284	0.851181
2561	GFPT1		76.758	59.6	50	44	33	53	50	41	53	45	43	39.685	33.698	27.8286	42.1399	42.6149	36.4084	44.7404	41.1139	39.5914	1.21828	0.0708283
205	PSMD11		47.463	62.6	35	36	38	36	33	31	33	31	36	27.7795	27.5711	32.045	28.6233	28.1258	27.5283	27.8572	28.3229	33.1463	-1.00684	0.963072
1694	COPB2		99.045	66.2	55	49	42	51	48	43	44	44	38	43.6535	37.5273	35.4182	40.5497	40.9103	38.1844	37.143	40.2003	34.9878	-1.00527	0.961853
2107	YARS		59.143	75.4	36	51	44	49	48	50	30	35	37	28.5732	39.0591	37.1048	38.9595	40.9103	44.4005	25.3248	31.9775	34.067	1.02943	0.799624
1938	MCM2		101.89	50.7	55	58	42	49	35	40	42	38	42	43.6535	44.4201	35.4182	38.9595	29.8304	35.5204	35.4547	34.7184	38.6707	-1.15871	0.157492
1892	NES		177.44	47.4	56	50	54	59	56	51	55	58	53	44.4472	38.2932	45.5377	46.9105	47.7287	45.2885	46.4287	52.9913	48.7987	1.12313	0.233355
1181	TOP2A		174.38	47.7	50	55	48	42	40	44	54	40	55	39.685	42.1225	40.4779	33.3939	34.0919	39.0725	45.5846	36.5457	50.6402	-1.0219	0.797776
3105	ZYX		61.277	66.4	49	52	51	46	46	50	41	37	40	38.8913	39.8249	43.0078	36.5743	39.2057	44.4005	34.6105	33.8048	36.8292	-1.07995	0.471493
3780	CAND1		136.37	43.3	41	45	33	41	39	29	33	31	22	32.5417	34.4639	27.8286	32.5988	33.2396	25.7523	27.8572	28.3229	20.2561	-1.1288	0.322675
1506	TARS		83.434	60	54	54	50	38	33	36	34	30	33	42.8598	41.3567	42.1645	30.2135	28.1258	31.9684	28.7014	27.4093	30.3841	-1.42963	0.00141534
3717	HUWE1		480.19	30.3	49	51	37	44	39	38	45	46	36	38.8913	39.0591	31.2017	34.9841	33.2396	33.7444	37.9871	42.0276	33.1463	-1.01476	0.864011
4	UBA6		117.97	57.7	44	50	36	47	52	38	36	35	52	34.9228	38.2932	30.3584	37.3694	44.3195	33.7444	30.3897	31.9775	47.878	1.08945	0.466377
2272	PSMC5		45.626	74.9	39	36	32	38	30	34	28	35	28	30.9543	27.5711	26.9853	30.2135	25.5689	30.1924	23.6364	31.9775	25.7805	-1.02182	0.853897
1004	RPLP0;RPLP0P6		34.273	62.8	39	32	34	51	32	29	48	29	29	30.9543	24.5077	28.6719	40.5497	27.2735	25.7523	40.5196	26.4956	26.7012	1.11306	0.400508
1880	ARCN1		57.21	58.3	41	44	31	33	36	40	33	30	40	32.5417	33.698	26.142	26.2381	30.6827	35.5204	27.8572	27.4093	36.8292	-1.00123	0.937988
1240	PRKCSH		59.177	49	45	43	40	36	38	40	39	34	32	35.7165	32.9322	33.7316	28.6233	32.3873	35.5204	32.9222	31.0638	29.4634	-1.0778	0.511061
1498	DNMT1		184.82	49	60	69	53	43	48	50	53	45	47	47.622	52.8446	44.6944	34.189	40.9103	44.4005	44.7404	41.1139	43.2743	-1.16769	0.103179
3177	TXNRD1		54.753	56.7	35	40	32	33	41	28	38	47	30	27.7795	30.6346	26.9853	26.2381	34.9442	24.8643	32.078	42.9412	27.6219	1.10474	0.438651
6336	CLIC4		28.772	88.1	54	48	54	52	39	33	42	36	30	42.8598	36.7615	45.5377	41.3448	33.2396	29.3043	35.4547	32.8911	27.6219	-1.25249	0.044278
4727	RBM14		69.491	43.9	43	40	35	37	40	33	34	30	33	34.1291	30.6346	29.5152	29.4184	34.0919	29.3043	28.7014	27.4093	30.3841	-1.05158	0.671366
1835	RANGAP1		63.541	54.2	49	43	43	40	43	41	44	35	44	38.8913	32.9322	36.2615	31.8037	36.6488	36.4084	37.143	31.9775	40.5122	-1.00781	0.938528
4385	UPF1		123.03	61	43	45	35	46	44	36	37	33	34	34.1291	34.4639	29.5152	36.5743	37.5011	31.9684	31.2339	30.1502	31.3048	1.01282	0.908761
4949	ESYT1		122.85	41.8	45	38	43	43	41	43	36	36	37	35.7165	29.1028	36.2615	34.189	34.9442	38.1844	30.3897	32.8911	34.067	1.01239	0.895375
1327	CAPN2		79.994	43.7	39	49	37	42	43	37	38	31	32	30.9543	37.5273	31.2017	33.3939	36.6488	32.8564	32.078	28.3229	29.4634	-1.03426	0.770524
2956	PSMD6		45.531	62.5	28	35	41	35	40	32	28	34	32	22.2236	26.8052	34.5749	27.8282	34.0919	28.4163	23.6364	31.0638	29.4634	1.04361	0.706921
2108	USP14		56.068	61.7	30	31	28	39	43	36	34	38	38	23.811	23.7418	23.6121	31.0086	36.6488	31.9684	28.7014	34.7184	34.9878	1.39137	0.00914705
6217	RTCB		55.21	51.3	39	40	34	34	39	34	33	29	37	30.9543	30.6346	28.6719	27.0332	33.2396	30.1924	27.8572	26.4956	34.067	-1.00915	0.919641
4454	FUBP1		67.56	58.2	42	45	28	45	35	27	37	31	32	33.3354	34.4639	23.6121	35.7792	29.8304	23.9763	31.2339	28.3229	29.4634	-1.02361	0.839005
2590	SRSF1		27.744	58.9	31	34	37	39	33	25	35	28	27	24.6047	26.0394	31.2017	31.0086	28.1258	22.2003	29.5456	25.582	24.8597	-1.01469	0.956114
1733	TALDO1		37.54	60.2	34	24	26	33	25	23	37	20	19	26.9858	18.3807	21.9255	26.2381	21.3074	20.4242	31.2339	18.2729	17.4939	1.00287	0.932764
4899	TUBA1C		49.895	86.9	36	40	36	35	38	39	44	43	48	28.5732	30.6346	30.3584	27.8282	32.3873	34.6324	37.143	39.2866	44.1951	1.20287	0.125113
5067	NAA15		101.27	56.6	52	40	42	41	48	40	38	40	39	41.2724	30.6346	35.4182	32.5988	40.9103	35.5204	32.078	36.5457	35.9085	-1.0051	0.965059
230	DNM1L		80.535	55.6	32	32	25	28	32	26	35	34	25	25.3984	24.5077	21.0823	22.2626	27.2735	23.0883	29.5456	31.0638	23.0183	1.10055	0.49046
868	AP2A1		105.36	53	36	44	43	35	35	38	40	33	32	28.5732	33.698	36.2615	27.8282	29.8304	33.7444	33.7663	30.1502	29.4634	-1.06647	0.588132
3005	PPA1		32.66	83.7	44	43	45	43	34	35	36	30	29	34.9228	32.9322	37.9481	34.189	28.9781	31.0804	30.3897	27.4093	26.7012	-1.18383	0.158216
1657	MCM4		96.557	58.5	50	46	42	50	46	37	40	41	42	39.685	35.2298	35.4182	39.7546	39.2057	32.8564	33.7663	37.4593	38.6707	1.00475	0.961747
1822	PSMC4		47.366	58.6	34	35	33	37	34	34	35	31	31	26.9858	26.8052	27.8286	29.4184	28.9781	30.1924	29.5456	28.3229	28.5427	1.07205	0.571177
1172	PYGB		96.695	59	28	39	29	33	35	30	23	23	31	22.2236	29.8687	24.4554	26.2381	29.8304	26.6403	19.4157	21.0138	28.5427	-1.00933	0.926284
2961	SEPT2		41.487	75.3	36	47	40	35	36	38	35	37	38	28.5732	35.9956	33.7316	27.8282	30.6827	33.7444	29.5456	33.8048	34.9878	-1.03152	0.76125
1732	TAGLN2		22.391	81.4	33	38	35	36	33	30	34	30	26	26.1921	29.1028	29.5152	28.6233	28.1258	26.6403	28.7014	27.4093	23.939	-1.03782	0.783237
6055	NSFL1C		40.572	69.7	41	41	38	34	41	33	37	31	31	32.5417	31.4004	32.045	27.0332	34.9442	29.3043	31.2339	28.3229	28.5427	-1.0702	0.568782
1009	ITGB1		88.414	40.6	28	36	20	29	24	18	23	14	21	22.2236	27.5711	16.8658	23.0577	20.4551	15.9842	19.4157	12.791	19.3353	-1.20067	0.208816
4396	TNPO1		102.35	38.1	42	36	36	35	36	34	38	34	33	33.3354	27.5711	30.3584	27.8282	30.6827	30.1924	32.078	31.0638	30.3841	-1.00165	0.989582
424	PHGDH		56.65	52.7	46	51	46	59	58	46	36	44	27	36.5102	39.0591	38.7913	46.9105	49.4333	40.8485	30.3897	40.2003	24.8597	1.01714	0.922246
4637	FUBP3		61.64	76.7	45	43	38	42	40	32	41	27	36	35.7165	32.9322	32.045	33.3939	34.0919	28.4163	34.6105	24.6683	33.1463	-1.06935	0.575325
1180	TOP1		90.725	50.2	43	51	22	37	41	40	45	34	35	34.1291	39.0591	18.5524	29.4184	34.9442	35.5204	37.9871	31.0638	32.2256	1.09635	0.478405
1339	PSMC3		49.203	67.2	33	39	44	33	36	37	31	37	35	26.1921	29.8687	37.1048	26.2381	30.6827	32.8564	26.1689	33.8048	32.2256	-1.02393	0.843853
1957	GMPS		76.715	53.7	40	46	32	34	35	29	37	32	32	31.748	35.2298	26.9853	27.0332	29.8304	25.7523	31.2339	29.2366	29.4634	-1.08911	0.457017
2129	HADHB		51.294	61.8	27	36	32	26	28	24	31	29	26	21.4299	27.5711	26.9853	20.6724	23.8643	21.3122	26.1689	26.4956	23.939	-1.06683	0.618672
3049	SF3A1		88.885	46	41	44	36	36	32	39	34	32	39	32.5417	33.698	30.3584	28.6233	27.2735	34.6324	28.7014	29.2366	35.9085	-1.04784	0.660144
1701	FUS		53.354	18.1	36	42	35	34	33	36	36	35	30	28.5732	32.1663	29.5152	27.0332	28.1258	31.9684	30.3897	31.9775	27.6219	-1.01916	0.857355
1658	MCM5		82.285	56.9	51	47	35	42	46	44	38	35	34	40.4787	35.9956	29.5152	33.3939	39.2057	39.0725	32.078	31.9775	31.3048	-1.02389	0.815191
1298	HIST1H1B		22.58	57.5	39	36	34	45	35	31	35	29	29	30.9543	27.5711	28.6719	35.7792	29.8304	27.5283	29.5456	26.4956	26.7012	1.00852	0.911701
1439	UQCRC2		48.442	55.8	30	36	40	37	35	37	33	31	28	23.811	27.5711	33.7316	29.4184	29.8304	32.8564	27.8572	28.3229	25.7805	1.02255	0.824341
1500	RPL13		24.261	60.7	30	33	28	32	30	31	31	27	26	23.811	25.2735	23.6121	25.443	25.5689	27.5283	26.1689	24.6683	23.939	1.0545	0.691059
2271	PSMC1		49.184	67.3	34	30	33	29	33	33	32	27	33	26.9858	22.9759	27.8286	23.0577	28.1258	29.3043	27.0131	24.6683	30.3841	1.04482	0.733889
1566	EEF1D		31.121	79.7	34	39	37	39	36	34	32	28	33	26.9858	29.8687	31.2017	31.0086	30.6827	30.1924	27.0131	25.582	30.3841	-1.00715	0.967449
2581	KHDRBS1		48.227	40.9	32	30	35	27	33	31	33	35	28	25.3984	22.9759	29.5152	21.4675	28.1258	27.5283	27.8572	31.9775	25.7805	1.04467	0.734128
1780	IARS		144.5	45.6	48	48	33	42	42	35	36	34	27	38.0976	36.7615	27.8286	33.3939	35.7965	31.0804	30.3897	31.0638	24.8597	-1.10071	0.400768
1743	EIF4A3		46.871	58.9	32	37	34	36	37	34	31	25	33	25.3984	28.337	28.6719	28.6233	31.535	30.1924	26.1689	22.8411	30.3841	1.02991	0.807597
1929	SARS		58.777	67.1	37	42	40	31	41	45	36	43	36	29.3669	32.1663	33.7316	24.6479	34.9442	39.9605	30.3897	39.2866	33.1463	1.06217	0.636985
2873	DCTN1		136.82	54.4	44	46	35	36	37	35	38	36	37	34.9228	35.2298	29.5152	28.6233	31.535	31.0804	32.078	32.8911	34.067	-1.04762	0.657023
3404	ECM29		204.29	42.5	45	42	36	54	43	39	40	36	32	35.7165	32.1663	30.3584	42.935	36.6488	34.6324	33.7663	32.8911	29.4634	1.07051	0.526851
258	CYR61		42.026	76.4	50	53	45	53	58	53	40	35	46	39.685	40.5908	37.9481	42.1399	49.4333	47.0646	33.7663	31.9775	42.3536	1.04351	0.686713
2936	CHD4		218	46.8	47	49	40	44	43	36	39	30	41	37.3039	37.5273	33.7316	34.9841	36.6488	31.9684	32.9222	27.4093	37.75	-1.07657	0.505148
6260	HYOU1		111.33	48.4	29	33	25	43	33	40	39	39	33	23.0173	25.2735	21.0823	34.189	28.1258	35.5204	32.9222	35.6321	30.3841	1.41823	0.00627781
109			46.103	48.1	19	26	40	23	26	57	48	48	85	15.0803	19.9125	33.7316	18.2871	22.1597	50.6166	40.5196	43.8548	78.2621	1.84578	0.130526
525	SMARCA5		121.9	50.1	48	47	38	46	40	34	38	29	34	38.0976	35.9956	32.045	36.5743	34.0919	30.1924	32.078	26.4956	31.3048	-1.11293	0.355507
1679	RDX		68.563	66.9	43	38	30	35	42	33	34	29	26	34.1291	29.1028	25.2987	27.8282	35.7965	29.3043	28.7014	26.4956	23.939	-1.02904	0.813828
6167	SUGT1		41.024	72.1	51	41	36	47	33	34	45	34	37	40.4787	31.4004	30.3584	37.3694	28.1258	30.1924	37.9871	31.0638	34.067	-1.02852	0.816103
1132	LTA4H		69.284	58.9	51	43	36	36	35	33	32	34	21	40.4787	32.9322	30.3584	28.6233	29.8304	29.3043	27.0131	31.0638	19.3353	-1.25651	0.0539985
2293	PSMC6		44.172	79.9	34	39	32	35	35	34	34	32	37	26.9858	29.8687	26.9853	27.8282	29.8304	30.1924	28.7014	29.2366	34.067	1.07262	0.589776
2916	SMC1A		143.23	55	31	41	35	43	33	43	33	28	34	24.6047	31.4004	29.5152	34.189	28.1258	38.1844	27.8572	25.582	31.3048	1.08304	0.508797
1007	SSB		46.836	69.4	40	36	36	25	30	29	27	31	27	31.748	27.5711	30.3584	19.8773	25.5689	25.7523	22.7923	28.3229	24.8597	-1.21866	0.111955
4745	VPS35		91.706	46	54	51	39	39	43	34	38	30	30	42.8598	39.0591	32.8883	31.0086	36.6488	30.1924	32.078	27.4093	27.6219	-1.24143	0.0535707
6162	NOP58		59.578	51.4	35	34	26	28	35	33	28	32	31	27.7795	26.0394	21.9255	22.2626	29.8304	29.3043	23.6364	29.2366	28.5427	1.07475	0.615765
1719	LONP1		106.49	43.5	40	39	37	34	34	31	26	29	29	31.748	29.8687	31.2017	27.0332	28.9781	27.5283	21.9481	26.4956	26.7012	-1.16985	0.20267
189	ACOT7		37.419	63	40	47	33	31	33	27	39	31	33	31.748	35.9956	27.8286	24.6479	28.1258	23.9763	32.9222	28.3229	30.3841	-1.1352	0.273386
1947	NUP153		153.94	53.8	52	47	43	44	34	40	44	36	37	41.2724	35.9956	36.2615	34.9841	28.9781	35.5204	37.143	32.8911	34.067	-1.11531	0.322616
730	RSL1D1		54.972	62.4	35	36	34	36	39	40	33	32	29	27.7795	27.5711	28.6719	28.6233	33.2396	35.5204	27.8572	29.2366	26.7012	1.07815	0.538798
920	EGFR	EGFR	134.28	40.4	40	44	29	45	37	36	32	28	20	31.748	33.698	24.4554	35.7792	31.535	31.9684	27.0131	25.582	18.4146	-1.05585	0.667381
1076	SLC3A2		57.944	58.2	24	31	26	38	34	34	23	20	18	19.0488	23.7418	21.9255	30.2135	28.9781	30.1924	19.4157	18.2729	16.5732	1.10981	0.483046
1202	CKB		42.644	69	49	55	51	48	40	43	26	24	24	38.8913	42.1225	43.0078	38.1645	34.0919	38.1844	21.9481	21.9274	22.0975	-1.40603	0.0238402
1574	PRDX6		25.035	84.8	40	32	24	35	30	28	33	32	32	31.748	24.5077	20.239	27.8282	25.5689	24.8643	27.8572	29.2366	29.4634	1.07732	0.579834
2363	TPM4		28.521	84.7	30	30	33	37	29	30	29	28	24	23.811	22.9759	27.8286	29.4184	24.7166	26.6403	24.4806	25.582	22.0975	1.02482	0.816703
4850	HNRNPAB		30.588	57.2	33	43	34	29	36	29	31	27	31	26.1921	32.9322	28.6719	23.0577	30.6827	25.7523	26.1689	24.6683	28.5427	-1.10524	0.408252
3132	RBBP7		47.82	51.8	30	41	34	34	28	29	28	29	31	23.811	31.4004	28.6719	27.0332	23.8643	25.7523	23.6364	26.4956	28.5427	-1.0801	0.535716
1624	UQCRC1		52.645	59.8	33	40	30	30	34	33	29	30	26	26.1921	30.6346	25.2987	23.8528	28.9781	29.3043	24.4806	27.4093	23.939	-1.0398	0.735349
6060	MACF1		614.15	28.7	36	45	33	38	21	31	31	41	27	28.5732	34.4639	27.8286	30.2135	17.8983	27.5283	26.1689	37.4593	24.8597	-1.10725	0.387345
6333	COPG1		97.717	56.2	39	35	30	41	42	32	28	32	28	30.9543	26.8052	25.2987	32.5988	35.7965	28.4163	23.6364	29.2366	25.7805	1.05628	0.652663
5888	CHORDC1		37.489	70.8	40	42	32	40	42	35	33	26	37	31.748	32.1663	26.9853	31.8037	35.7965	31.0804	27.8572	23.7547	34.067	1.01408	0.918052
1910	NASP		85.237	48.4	35	47	31	38	35	34	33	29	29	27.7795	35.9956	26.142	30.2135	29.8304	30.1924	27.8572	26.4956	26.7012	-1.04988	0.675775
647	CS		51.712	48.3	30	28	31	31	29	25	30	30	35	23.811	21.4442	26.142	24.6479	24.7166	22.2003	25.3248	27.4093	32.2256	1.09615	0.490938
1699	BSG		42.2	39.5	30	34	28	27	35	32	34	38	35	23.811	26.0394	23.6121	21.4675	29.8304	28.4163	28.7014	34.7184	32.2256	1.19353	0.188533
3039	CNN3		36.413	61.4	41	36	29	44	38	29	41	26	39	32.5417	27.5711	24.4554	34.9841	32.3873	25.7523	34.6105	23.7547	35.9085	1.10797	0.393897
2039	PGD		51.872	61.7	34	40	34	30	31	22	26	29	26	26.9858	30.6346	28.6719	23.8528	26.4212	19.5362	21.9481	26.4956	23.939	-1.21373	0.129937
1488	PSMA1		29.555	82.9	23	37	36	38	30	28	36	27	27	18.2551	28.337	30.3584	30.2135	25.5689	24.8643	30.3897	24.6683	24.8597	1.0433	0.702027
5498	PDLIM7		49.844	78.3	37	37	33	37	36	36	30	30	33	29.3669	28.337	27.8286	29.4184	30.6827	31.9684	25.3248	27.4093	30.3841	1.0241	0.853447
1214	RNH1		49.973	55.7	32	30	26	29	28	28	33	36	32	25.3984	22.9759	21.9255	23.0577	23.8643	24.8643	27.8572	32.8911	29.4634	1.15219	0.304664
1631	SFN		27.774	71.8	34	37	35	45	32	26	33	33	26	26.9858	28.337	29.5152	35.7792	27.2735	23.0883	27.8572	30.1502	23.939	-1.00945	0.974048
702	EIF3G		35.611	65	39	33	38	38	34	34	31	34	37	30.9543	25.2735	32.045	30.2135	28.9781	30.1924	26.1689	31.0638	34.067	1.02344	0.839948
1424	FBL		33.784	58.9	37	23	23	47	24	22	39	23	22	29.3669	17.6149	19.3957	37.3694	20.4551	19.5362	32.9222	21.0138	20.2561	1.1416	0.491608
1519	RPA1		68.137	59.9	43	39	53	38	35	46	40	39	39	34.1291	29.8687	44.6944	30.2135	29.8304	40.8485	33.7663	35.6321	35.9085	-1.05424	0.657075
2326	RPL10A		24.831	64.1	26	28	25	36	27	20	36	23	23	20.6362	21.4442	21.0823	28.6233	23.012	17.7602	30.3897	21.0138	21.1768	1.12389	0.381832
299	PRMT5		72.683	49.6	39	44	41	39	41	40	38	43	36	30.9543	33.698	34.5749	31.0086	34.9442	35.5204	32.078	39.2866	33.1463	1.03794	0.757631
1288	CD44		43.168	42.9	30	31	27	30	33	27	32	32	34	23.811	23.7418	22.7688	23.8528	28.1258	23.9763	27.0131	29.2366	31.3048	1.16258	0.266976
1751	CAPG		38.498	58.9	36	35	23	40	41	36	43	28	45	28.5732	26.8052	19.3957	31.8037	34.9442	31.9684	36.2988	25.582	41.4329	1.35094	0.0209033
3128	CDC37		44.468	57.9	33	38	35	34	38	29	32	35	31	26.1921	29.1028	29.5152	27.0332	32.3873	25.7523	27.0131	31.9775	28.5427	1.01819	0.889721
5724	IGF2BP1		63.48	58.2	48	45	45	44	41	34	24	28	24	38.0976	34.4639	37.9481	34.9841	34.9442	30.1924	20.2598	25.582	22.0975	-1.31512	0.0317495
1779	GARS		83.165	48.6	40	37	35	49	40	36	32	26	23	31.748	28.337	29.5152	38.9595	34.0919	31.9684	27.0131	23.7547	21.1768	-1.01263	0.967644
2937	LASP1		29.717	69.7	33	32	21	35	20	19	35	20	23	26.1921	24.5077	17.7091	27.8282	17.046	16.8722	29.5456	18.2729	21.1768	-1.04647	0.757216
2553	CALD1		61.212	64.8	47	50	46	36	55	41	32	32	23	37.3039	38.2932	38.7913	28.6233	46.8764	36.4084	27.0131	29.2366	21.1768	-1.20832	0.162465
1264	ANPEP		109.54	34.2	23	19	14	29	32	21	21	17	13	18.2551	14.5514	11.8061	23.0577	27.2735	18.6482	17.7273	15.5319	11.9695	1.28	0.170857
2477	FABP5		15.164	91.9	38	38	38	53	40	35	34	31	23	30.1606	29.1028	32.045	42.1399	34.0919	31.0804	28.7014	28.3229	21.1768	1.01586	0.83599
526	SPAG9		146.2	47.1	40	39	32	36	32	28	45	33	33	31.748	29.8687	26.9853	28.6233	27.2735	24.8643	37.9871	30.1502	30.3841	1.01173	0.932681
1353	RCC1		44.969	64.6	36	36	36	30	30	28	36	37	33	28.5732	27.5711	30.3584	23.8528	25.5689	24.8643	30.3897	33.8048	30.3841	-1.02452	0.826596
5553	SMC4		147.18	52.3	40	40	30	36	36	25	37	30	35	31.748	30.6346	25.2987	28.6233	30.6827	22.2003	31.2339	27.4093	32.2256	-1.01733	0.872194
1996	FXR1		69.72	60.1	37	36	27	35	33	24	35	25	28	29.3669	27.5711	22.7688	27.8282	28.1258	21.3122	29.5456	22.8411	25.7805	-1.02561	0.846764
2225	ACTR2		44.76	54.3	31	31	26	36	23	28	28	22	30	24.6047	23.7418	21.9255	28.6233	19.6028	24.8643	23.6364	20.1001	27.6219	1.02778	0.839345
1090	SNRNP70		51.556	49.4	27	34	37	31	30	28	25	30	28	21.4299	26.0394	31.2017	24.6479	25.5689	24.8643	21.104	27.4093	25.7805	-1.05334	0.704064
2305	RPS6		28.68	43.8	31	32	29	36	29	29	26	27	26	24.6047	24.5077	24.4554	28.6233	24.7166	25.7523	21.9481	24.6683	23.939	1.01707	0.888831
2133	NAP1L1		45.374	45.8	31	34	30	31	26	29	32	34	31	24.6047	26.0394	25.2987	24.6479	22.1597	25.7523	27.0131	31.0638	28.5427	1.04802	0.741326
614	CLUH		146.67	55.2	49	41	42	45	34	42	46	32	32	38.8913	31.4004	35.4182	35.7792	28.9781	37.2964	38.8313	29.2366	29.4634	-1.0593	0.635563
5973	RALY		32.463	81.7	29	18	19	24	20	20	26	18	22	23.0173	13.7856	16.0225	19.0822	17.046	17.7602	21.9481	16.4456	20.2561	1.06519	0.669107
574	USO1		107.89	48	38	31	27	41	35	30	29	36	30	30.1606	23.7418	22.7688	32.5988	29.8304	26.6403	24.4806	32.8911	27.6219	1.13513	0.318987
2194	EIF3E		52.22	61.3	33	37	32	32	30	38	27	31	30	26.1921	28.337	26.9853	25.443	25.5689	33.7444	22.7923	28.3229	27.6219	1.00285	0.991755
6216	STRAP		38.438	67.4	30	34	28	30	36	30	31	25	33	23.811	26.0394	23.6121	23.8528	30.6827	26.6403	26.1689	22.8411	30.3841	1.09287	0.511792
3844	AHNAK2		616.62	42.6	8	16	8	18	13	11	4	5	5	6.34959	12.2538	6.74632	14.3117	11.0799	9.76811	3.37663	4.56821	4.60365	-1.0627	0.765243
2352	EIF5A;EIF5AL1		16.832	72.7	28	35	29	37	30	30	34	25	24	22.2236	26.8052	24.4554	29.4184	25.5689	26.6403	28.7014	22.8411	22.0975	1.05647	0.658382
2534	GBE1		80.473	52.7	40	33	35	36	43	32	37	36	34	31.748	25.2735	29.5152	28.6233	36.6488	28.4163	31.2339	32.8911	31.3048	1.09271	0.457082
334	XPO1		123.38	44.1	39	36	29	31	31	31	29	30	31	30.9543	27.5711	24.4554	24.6479	26.4212	27.5283	24.4806	27.4093	28.5427	-1.04359	0.710747
1833	MKI67		358.69	40.8	47	42	47	22	16	30	25	21	33	37.3039	32.1663	39.6346	17.492	13.6368	26.6403	21.104	19.1865	30.3841	-1.69887	0.0023365
1720	PGM1		61.448	61.4	25	34	30	27	28	30	27	32	27	19.8425	26.0394	25.2987	21.4675	23.8643	26.6403	22.7923	29.2366	24.8597	1.04566	0.761616
1829	USP5		93.307	39.3	43	42	36	35	38	31	31	29	32	34.1291	32.1663	30.3584	27.8282	32.3873	27.5283	26.1689	26.4956	29.4634	-1.13796	0.276997
1552	TPP2		138.35	51.8	32	38	29	40	32	33	37	33	30	25.3984	29.1028	24.4554	31.8037	27.2735	29.3043	31.2339	30.1502	27.6219	1.12332	0.357014
1131	UCHL1		24.824	77.1	45	41	40	52	36	27	34	31	25	35.7165	31.4004	33.7316	41.3448	30.6827	23.9763	28.7014	28.3229	23.0183	-1.1457	0.279201
819	SMC2		135.65	45.1	37	33	40	30	29	31	30	31	27	29.3669	25.2735	33.7316	23.8528	24.7166	27.5283	25.3248	28.3229	24.8597	-1.1432	0.296956
1864	CAPZB		30.628	70.2	28	30	29	33	24	22	32	22	23	22.2236	22.9759	24.4554	26.2381	20.4551	19.5362	27.0131	20.1001	21.1768	-1.03561	0.830886
582	DKC1		57.673	52.1	33	31	30	33	30	33	31	28	29	26.1921	23.7418	25.2987	26.2381	25.5689	29.3043	26.1689	25.582	26.7012	1.06047	0.650548
2069	CAPZA1		32.922	82.2	35	30	30	39	24	28	32	25	26	27.7795	22.9759	25.2987	31.0086	20.4551	24.8643	27.0131	22.8411	23.939	-1.01324	0.950785
3047	SEC23A		86.16	47.1	39	39	37	34	38	30	39	31	33	30.9543	29.8687	31.2017	27.0332	32.3873	26.6403	32.9222	28.3229	30.3841	-1.03579	0.772661
2119	ALDH18A1		87.088	46.8	23	27	20	26	22	17	18	14	16	18.2551	20.6783	16.8658	20.6724	18.7505	15.0962	15.1949	12.791	14.7317	-1.1477	0.394111
608	CPNE3		60.13	47.5	25	30	30	29	34	30	25	22	22	19.8425	22.9759	25.2987	23.0577	28.9781	26.6403	21.104	20.1001	20.2561	1.02864	0.817404
1609	SDHA		72.691	53.6	46	36	29	32	38	28	29	28	27	36.5102	27.5711	24.4554	25.443	32.3873	24.8643	24.4806	25.582	24.8597	-1.12344	0.346952
982	GNAI2		40.45	63.1	33	23	26	33	26	25	36	27	25	26.1921	17.6149	21.9255	26.2381	22.1597	22.2003	30.3897	24.6683	23.0183	1.1309	0.350295
737	SRP72		74.605	59.6	34	36	32	33	31	31	35	34	37	26.9858	27.5711	26.9853	26.2381	26.4212	27.5283	29.5456	31.0638	34.067	1.07223	0.59867
3481	SLC25A24		53.354	52.8	32	35	31	31	36	35	31	36	32	25.3984	26.8052	26.142	24.6479	30.6827	31.0804	26.1689	32.8911	29.4634	1.11643	0.402236
4835	PHB2		33.296	71.2	30	26	28	26	24	28	29	24	24	23.811	19.9125	23.6121	20.6724	20.4551	24.8643	24.4806	21.9274	22.0975	-1.00129	0.999738
571	CTNND1		104.98	53	42	38	26	40	29	22	31	28	28	33.3354	29.1028	21.9255	31.8037	24.7166	19.5362	26.1689	25.582	25.7805	-1.09857	0.459554
4057	TXNDC5		47.628	49.5	31	30	24	30	22	24	32	27	22	24.6047	22.9759	20.239	23.8528	18.7505	21.3122	27.0131	24.6683	20.2561	1.00158	0.995588
4458	LRRC59		34.93	62.2	27	25	26	36	25	27	25	22	21	21.4299	19.1466	21.9255	28.6233	21.3074	23.9763	21.104	20.1001	19.3353	1.07554	0.575971
569	UGDH		55.023	69	19	25	21	19	21	20	21	24	22	15.0803	19.1466	17.7091	15.1068	17.8983	17.7602	17.7273	21.9274	20.2561	1.0655	0.7139
4096	ABCF1		91.679	42.3	37	37	31	42	37	32	36	31	35	29.3669	28.337	26.142	33.3939	31.535	28.4163	30.3897	28.3229	32.2256	1.09894	0.438732
2030	HDGF		26.788	87.5	28	34	28	20	23	28	21	24	25	22.2236	26.0394	23.6121	15.9019	19.6028	24.8643	17.7273	21.9274	23.0183	-1.1683	0.242509
2779	DCTN2		44.23	59.1	24	33	21	28	30	25	26	31	30	19.0488	25.2735	17.7091	22.2626	25.5689	22.2003	21.9481	28.3229	27.6219	1.19234	0.230214
4805	CDC5L		92.25	61.1	31	38	31	36	34	33	26	30	27	24.6047	29.1028	26.142	28.6233	28.9781	29.3043	21.9481	27.4093	24.8597	1.00892	0.950699
543	ACSL4		74.435	62.2	41	43	32	35	38	29	36	31	23	32.5417	32.9322	26.9853	27.8282	32.3873	25.7523	30.3897	28.3229	21.1768	-1.11492	0.371521
2020	HSD17B4		79.685	45.7	31	30	31	23	27	23	20	24	17	24.6047	22.9759	26.142	18.2871	23.012	20.4242	16.8832	21.9274	15.6524	-1.26904	0.0923397
1703	DEK		42.674	48.3	32	31	27	28	26	31	31	26	35	25.3984	23.7418	22.7688	22.2626	22.1597	27.5283	26.1689	23.7547	32.2256	1.07149	0.632554
3082	ELAVL1		36.091	62.9	24	25	27	36	27	23	29	22	20	19.0488	19.1466	22.7688	28.6233	23.012	20.4242	24.4806	20.1001	18.4146	1.10766	0.434624
1376	EIF2S2		38.388	60.4	27	27	23	31	37	26	24	27	29	21.4299	20.6783	19.3957	24.6479	31.535	23.0883	20.2598	24.6683	26.7012	1.22676	0.146525
3938	CCAR2		102.9	45.9	28	25	26	31	24	26	36	30	45	22.2236	19.1466	21.9255	24.6479	20.4551	23.0883	30.3897	27.4093	41.4329	1.32255	0.0897891
1292	CBR1		30.375	78.3	30	26	31	28	28	27	25	23	21	23.811	19.9125	26.142	22.2626	23.8643	23.9763	21.104	21.0138	19.3353	-1.06214	0.693632
6357	IGF2BP2		61.842	54.7	40	35	31	34	30	24	27	24	23	31.748	26.8052	26.142	27.0332	25.5689	21.3122	22.7923	21.9274	21.1768	-1.21157	0.146091
1044	CAPN1		81.889	42.7	32	31	28	38	33	25	32	29	29	25.3984	23.7418	23.6121	30.2135	28.1258	22.2003	27.0131	26.4956	26.7012	1.10477	0.436879
2730	EIF3I		36.501	74.8	34	31	33	29	25	23	39	31	23	26.9858	23.7418	27.8286	23.0577	21.3074	20.4242	32.9222	28.3229	21.1768	-1.06726	0.632089
1351	RPL17		26.372	53.1	25	30	24	34	27	25	36	29	26	19.8425	22.9759	20.239	27.0332	23.012	22.2003	30.3897	26.4956	23.939	1.21373	0.159439
639	H2AFY		39.617	55.9	30	33	32	22	24	22	22	17	21	23.811	25.2735	26.9853	17.492	20.4551	19.5362	18.5715	15.5319	19.3353	-1.37159	0.0257161
2245	HSPE1		10.932	94.1	26	30	23	29	27	24	25	20	21	20.6362	22.9759	19.3957	23.0577	23.012	21.3122	21.104	18.2729	19.3353	1.00062	0.991871
5540	FARSB		66.115	45.5	38	31	34	34	29	26	23	29	24	30.1606	23.7418	28.6719	27.0332	24.7166	23.0883	19.4157	26.4956	22.0975	-1.15612	0.276878
2963	NCAPD2		157.18	39.3	42	44	37	34	27	31	37	28	36	33.3354	33.698	31.2017	27.0332	23.012	27.5283	31.2339	25.582	33.1463	-1.17271	0.175334
2273	RPS8		24.205	61.5	29	21	24	29	26	25	28	24	23	23.0173	16.0831	20.239	23.0577	22.1597	22.2003	23.6364	21.9274	21.1768	1.13043	0.379265
2330	RPL8		28.024	67.7	24	23	30	26	23	27	24	26	21	19.0488	17.6149	25.2987	20.6724	19.6028	23.9763	20.2598	23.7547	19.3353	1.02967	0.812802
3042	SAFB		102.64	41	29	34	28	30	27	25	26	27	28	23.0173	26.0394	23.6121	23.8528	23.012	22.2003	21.9481	24.6683	25.7805	-1.0274	0.826814
5705	UGGT1		174.97	36.8	28	35	25	40	33	26	35	27	23	22.2236	26.8052	21.0823	31.8037	28.1258	23.0883	29.5456	24.6683	21.1768	1.1297	0.347664
916	PNP		32.118	76.8	27	29	28	31	30	26	31	26	24	21.4299	22.2101	23.6121	24.6479	25.5689	23.0883	26.1689	23.7547	22.0975	1.08046	0.558038
1974	ST13;ST13P5;ST13P4		41.331	44.2	33	29	28	29	27	20	25	24	24	26.1921	22.2101	23.6121	23.0577	23.012	17.7602	21.104	21.9274	22.0975	-1.11686	0.432183
3024	PCBP2		38.58	63.6	29	27	20	29	31	29	31	23	31	23.0173	20.6783	16.8658	23.0577	26.4212	25.7523	26.1689	21.0138	28.5427	1.24631	0.12206
5082	EIF2A		64.989	59.3	37	39	29	37	31	37	32	26	31	29.3669	29.8687	24.4554	29.4184	26.4212	32.8564	27.0131	23.7547	28.5427	1.00373	0.991132
206	PSMD12		52.904	50.9	25	33	23	21	22	26	22	23	26	19.8425	25.2735	19.3957	16.6969	18.7505	23.0883	18.5715	21.0138	23.939	-1.05705	0.653588
1520	APEX1		35.554	61.3	33	24	26	37	28	29	36	22	22	26.1921	18.3807	21.9255	29.4184	23.8643	25.7523	30.3897	20.1001	20.2561	1.1262	0.352202
1448	WARS		53.165	57.5	27	33	25	36	37	29	27	32	22	21.4299	25.2735	21.0823	28.6233	31.535	25.7523	22.7923	29.2366	20.2561	1.16688	0.251146
1621	DNAJA1		44.868	66.5	37	35	26	38	31	29	32	29	32	29.3669	26.8052	21.9255	30.2135	26.4212	25.7523	27.0131	26.4956	29.4634	1.05867	0.666066
61			164.34	40.4	13	19	49	18	13	66	48	45	94	10.3181	14.5514	41.3212	14.3117	11.0799	58.6087	40.5196	41.1139	86.5487	1.90497	0.277805
1377	ANXA7		50.315	48.7	35	33	25	23	18	26	24	22	26	27.7795	25.2735	21.0823	18.2871	15.3414	23.0883	20.2598	20.1001	23.939	-1.22522	0.130775
4866	PRMT1		40.548	64.9	30	37	35	27	28	23	30	30	29	23.811	28.337	29.5152	21.4675	23.8643	20.4242	25.3248	27.4093	26.7012	-1.1249	0.358727
865	HSPA4L		94.511	68.1	39	45	44	41	33	33	32	31	33	30.9543	34.4639	37.1048	32.5988	28.1258	29.3043	27.0131	28.3229	30.3841	-1.1667	0.195611
1504	HMGB2		24.033	82.3	31	33	29	38	28	20	29	20	20	24.6047	25.2735	24.4554	30.2135	23.8643	17.7602	24.4806	18.2729	18.4146	-1.11775	0.446323
1837	NOP2		89.301	42.9	27	31	29	32	24	28	30	28	27	21.4299	23.7418	24.4554	25.443	20.4551	24.8643	25.3248	25.582	24.8597	1.05224	0.70533
4832	DNAJC7		56.44	69.6	30	37	27	27	32	27	24	27	29	23.811	28.337	22.7688	21.4675	27.2735	23.9763	20.2598	24.6683	26.7012	-1.03801	0.743976
5021	TUBB2B		49.953	80.4	36	40	26	34	33	30	34	35	25	28.5732	30.6346	21.9255	27.0332	28.1258	26.6403	28.7014	31.9775	23.0183	1.0199	0.903618
3390	ANXA8L2		36.879	62.7	27	25	32	35	34	34	38	36	37	21.4299	19.1466	26.9853	27.8282	28.9781	30.1924	32.078	32.8911	34.067	1.37678	0.0128165
4622	PDLIM5		63.944	57.2	37	37	32	31	25	21	29	29	31	29.3669	28.337	26.9853	24.6479	21.3074	18.6482	24.4806	26.4956	28.5427	-1.17524	0.202857
847	ACSL3		80.419	55.1	27	38	27	33	29	16	29	29	19	21.4299	29.1028	22.7688	26.2381	24.7166	14.2082	24.4806	26.4956	17.4939	-1.09706	0.501487
6185	LUC7L2		46.513	49.5	24	32	30	28	25	30	27	28	34	19.0488	24.5077	25.2987	22.2626	21.3074	26.6403	22.7923	25.582	31.3048	1.08844	0.551464
2869	FHL2		32.193	84.6	30	38	35	40	37	36	36	28	24	23.811	29.1028	29.5152	31.8037	31.535	31.9684	30.3897	25.582	22.0975	1.05167	0.655975
2402	BASP1		22.693	95.2	27	31	20	21	29	21	21	33	19	21.4299	23.7418	16.8658	16.6969	24.7166	18.6482	17.7273	30.1502	17.4939	1.01095	0.999038
2705	PAK2	PAK2	58.042	66.4	27	30	26	23	24	20	23	23	24	21.4299	22.9759	21.9255	18.2871	20.4551	17.7602	19.4157	21.0138	22.0975	-1.11454	0.439429
2859	UBAP2L		116.64	38.9	34	28	26	25	22	26	29	22	24	26.9858	21.4442	21.9255	19.8773	18.7505	23.0883	24.4806	20.1001	22.0975	-1.09593	0.506637
4810	PARK7		19.891	87.8	26	27	28	30	28	25	28	24	24	20.6362	20.6783	23.6121	23.8528	23.8643	22.2003	23.6364	21.9274	22.0975	1.05949	0.659982
1548	LAP3		52.771	66.6	25	28	28	25	25	20	22	25	20	19.8425	21.4442	23.6121	19.8773	21.3074	17.7602	18.5715	22.8411	18.4146	-1.09283	0.547618
1613	MAT2A		43.66	52.9	34	39	27	30	25	22	18	20	20	26.9858	29.8687	22.7688	23.8528	21.3074	19.5362	15.1949	18.2729	18.4146	-1.366	0.0230096
3081	MAPRE1		29.999	72	24	28	26	31	29	22	30	23	22	19.0488	21.4442	21.9255	24.6479	24.7166	19.5362	25.3248	21.0138	20.2561	1.08538	0.54296
217	EIF3F		37.563	54.6	24	31	22	31	30	28	27	33	23	19.0488	23.7418	18.5524	24.6479	25.5689	24.8643	22.7923	30.1502	21.1768	1.21612	0.170547
872	STAU1		55.634	72.9	34	32	26	28	29	28	25	31	29	26.9858	24.5077	21.9255	22.2626	24.7166	24.8643	21.104	28.3229	26.7012	1.00772	0.989898
3674	ZC3HAV1		101.43	52.3	30	31	22	25	25	29	36	32	38	23.811	23.7418	18.5524	19.8773	21.3074	25.7523	30.3897	29.2366	34.9878	1.22193	0.163234
76	KRT14		51.621	70.8	5	12	18	7	17	20	22	17	19	3.9685	9.19037	15.1792	5.56565	14.4891	17.7602	18.5715	15.5319	17.4939	1.5776	0.11489
188	PDLIM1		36.071	83.3	36	33	28	25	22	18	34	24	22	28.5732	25.2735	23.6121	19.8773	18.7505	15.9842	28.7014	21.9274	20.2561	-1.23443	0.121242
3314	GNAS		111.02	19.7	28	29	26	30	24	20	23	19	20	22.2236	22.2101	21.9255	23.8528	20.4551	17.7602	19.4157	17.3592	18.4146	-1.13185	0.408036
310	PSMA7		27.887	66.5	30	24	27	34	25	26	30	23	23	23.811	18.3807	22.7688	27.0332	21.3074	23.0883	25.3248	21.0138	21.1768	1.06945	0.596712
344	PFAS		144.73	49.9	38	44	38	29	26	24	22	28	26	30.1606	33.698	32.045	23.0577	22.1597	21.3122	18.5715	25.582	23.939	-1.42478	0.0050035
950	TFRC		84.87	44.2	29	30	17	20	26	21	20	17	21	23.0173	22.9759	14.3359	15.9019	22.1597	18.6482	16.8832	15.5319	19.3353	-1.11247	0.45074
2041	KPNA2		57.861	38	37	33	31	30	26	28	29	36	33	29.3669	25.2735	26.142	23.8528	22.1597	24.8643	24.4806	32.8911	30.3841	-1.01848	0.852196
1192	PCNA		28.768	82	27	29	33	33	26	26	26	24	18	21.4299	22.2101	27.8286	26.2381	22.1597	23.0883	21.9481	21.9274	16.5732	-1.08339	0.604719
1750	FEN1		42.592	67.6	28	31	27	29	20	23	26	24	29	22.2236	23.7418	22.7688	23.0577	17.046	20.4242	21.9481	21.9274	26.7012	-1.04854	0.720212
3336	CEP170		175.29	49.9	38	38	34	21	21	16	39	32	27	30.1606	29.1028	28.6719	16.6969	17.8983	14.2082	32.9222	29.2366	24.8597	-1.29486	0.105173
5395	CACYBP		26.21	82	28	23	28	35	24	27	29	30	22	22.2236	17.6149	23.6121	27.8282	20.4551	23.9763	24.4806	27.4093	20.2561	1.13794	0.331671
1513	YWHAQ		27.764	71.4	26	25	20	32	24	21	27	18	19	20.6362	19.1466	16.8658	25.443	20.4551	18.6482	22.7923	16.4456	17.4939	1.07044	0.626812
1853	RPS10		18.898	79.4	21	26	26	31	23	22	24	27	17	16.6677	19.9125	21.9255	24.6479	19.6028	19.5362	20.2598	24.6683	15.6524	1.06287	0.654075
4962	COPS4		46.268	72.7	29	30	29	29	27	26	22	25	22	23.0173	22.9759	24.4554	23.0577	23.012	23.0883	18.5715	22.8411	20.2561	-1.07698	0.599158
357	ARPC1B		40.949	62.6	33	22	23	34	22	23	33	23	21	26.1921	16.849	19.3957	27.0332	18.7505	20.4242	27.8572	21.0138	19.3353	1.0764	0.572045
824	IPO7		119.52	32.9	39	39	34	19	16	18	26	26	36	30.9543	29.8687	28.6719	15.1068	13.6368	15.9842	21.9481	23.7547	33.1463	-1.44841	0.0317241
1745	RPS19		16.06	77.9	17	22	21	28	25	23	22	20	21	13.4929	16.849	17.7091	22.2626	21.3074	20.4242	18.5715	18.2729	19.3353	1.25048	0.147047
3643	EIF3M		42.502	46.3	33	20	21	35	21	17	28	21	24	26.1921	15.3173	17.7091	27.8282	17.8983	15.0962	23.6364	19.1865	22.0975	1.06169	0.660207
3183	HNRNPUL2		85.104	45	25	25	22	23	22	21	24	17	18	19.8425	19.1466	18.5524	18.2871	18.7505	18.6482	20.2598	15.5319	16.5732	-1.06508	0.688895
6158	THRAP3		108.66	38.4	27	29	18	28	25	22	24	20	23	21.4299	22.2101	15.1792	22.2626	21.3074	19.5362	20.2598	18.2729	21.1768	1.04401	0.78627
1283	RPS2		31.324	53.6	23	27	25	31	25	21	27	24	21	18.2551	20.6783	21.0823	24.6479	21.3074	18.6482	22.7923	21.9274	19.3353	1.07188	0.613329
1583	PEBP1		21.057	85.6	27	23	23	34	27	25	32	23	21	21.4299	17.6149	19.3957	27.0332	23.012	22.2003	27.0131	21.0138	19.3353	1.19444	0.200541
2049	ARHGDIA		23.207	70.1	19	23	21	28	19	18	22	18	18	15.0803	17.6149	17.7091	22.2626	16.1937	15.9842	18.5715	16.4456	16.5732	1.0518	0.726197
2447	SLC25A3		39.958	59.6	24	30	29	32	26	31	24	22	24	19.0488	22.9759	24.4554	25.443	22.1597	27.5283	20.2598	20.1001	22.0975	1.03481	0.789491
2393	GSTO1		27.566	49.8	21	26	23	24	21	25	24	22	17	16.6677	19.9125	19.3957	19.0822	17.8983	22.2003	20.2598	20.1001	15.6524	1.02895	0.848195
2870	DPYSL3		73.91	72.7	22	24	20	17	13	11	16	11	9	17.4614	18.3807	16.8658	13.5166	11.0799	9.76811	13.5065	10.0501	8.28658	-1.5922	0.00862074
1495	DDX6		54.416	69.8	24	31	25	27	27	19	24	18	17	19.0488	23.7418	21.0823	21.4675	23.012	16.8722	20.2598	16.4456	15.6524	-1.12344	0.444107
1851	RPS9		22.591	68	29	21	19	34	21	19	22	18	23	23.0173	16.0831	16.0225	27.0332	17.8983	16.8722	18.5715	16.4456	21.1768	1.07031	0.630964
2551	EEF1A2		50.47	77.3	40	45	37	37	42	38	31	31	32	31.748	34.4639	31.2017	29.4184	35.7965	33.7444	26.1689	28.3229	29.4634	-1.06513	0.580901
1018	CDK1	CDK1	34.095	70	31	31	32	31	21	25	31	29	22	24.6047	23.7418	26.9853	24.6479	17.8983	22.2003	26.1689	26.4956	20.2561	-1.09441	0.51529
1676	PHB		29.804	82.4	23	24	28	27	28	26	24	25	24	18.2551	18.3807	23.6121	21.4675	23.8643	23.0883	20.2598	22.8411	22.0975	1.10891	0.458163
4284	ATXN2L		113.37	42.2	28	34	28	27	28	31	25	27	28	22.2236	26.0394	23.6121	21.4675	23.8643	27.5283	21.104	24.6683	25.7805	1.00461	0.998509
2460	FKBP3		25.177	70.1	28	29	26	31	29	21	29	25	25	22.2236	22.2101	21.9255	24.6479	24.7166	18.6482	24.4806	22.8411	23.0183	1.04245	0.755235
6040	SNX6		46.648	55.2	31	31	28	22	30	30	22	32	27	24.6047	23.7418	23.6121	17.492	25.5689	26.6403	18.5715	29.2366	24.8597	-1.01087	0.887547
6080	SRRM2		299.61	20.8	30	27	27	24	26	21	23	25	24	23.811	20.6783	22.7688	19.0822	22.1597	18.6482	19.4157	22.8411	22.0975	-1.08267	0.570982
2892	CAPRIN1		76.861	34.1	28	32	25	28	30	25	27	27	24	22.2236	24.5077	21.0823	22.2626	25.5689	22.2003	22.7923	24.6683	22.0975	1.02922	0.848694
2639	ASPH		85.862	40.8	20	34	22	25	25	25	20	21	22	15.874	26.0394	18.5524	19.8773	21.3074	22.2003	16.8832	19.1865	20.2561	-1.0102	0.921737
4857	ACO2		85.424	53.8	28	35	23	23	28	25	25	19	26	22.2236	26.8052	19.3957	18.2871	23.8643	22.2003	21.104	17.3592	23.939	-1.07964	0.556336
2739	ILK	ILK	51.419	54.9	22	28	27	21	20	27	24	23	24	17.4614	21.4442	22.7688	16.6969	17.046	23.9763	20.2598	21.0138	22.0975	-1.01865	0.881468
1896	IDH2		50.909	55.3	20	25	20	19	25	17	18	23	19	15.874	19.1466	16.8658	15.1068	21.3074	15.0962	15.1949	21.0138	17.4939	1.01388	0.956635
2747	TCOF1		155.93	33.1	41	32	27	21	22	23	22	23	20	32.5417	24.5077	22.7688	16.6969	18.7505	20.4242	18.5715	21.0138	18.4146	-1.4019	0.0140597
5601	ATAD3A		66.217	54.6	23	26	26	23	25	22	14	21	25	18.2551	19.9125	21.9255	18.2871	21.3074	19.5362	11.8182	19.1865	23.0183	-1.06215	0.673081
5955	STOML2		38.534	43.8	19	17	18	20	24	19	22	11	22	15.0803	13.0197	15.1792	15.9019	20.4551	16.8722	18.5715	10.0501	20.2561	1.17963	0.316665
2207	PSMA6		27.399	66.7	26	25	29	32	20	23	28	26	22	20.6362	19.1466	24.4554	25.443	17.046	20.4242	23.6364	23.7547	20.2561	1.01622	0.876785
332	HNRNPDL		46.437	39.5	23	18	17	20	14	15	25	14	16	18.2551	13.7856	14.3359	15.9019	11.9322	13.3202	21.104	12.791	14.7317	-1.03311	0.861443
1143			16.837	74.5	25	36	25	32	28	24	31	25	19	19.8425	27.5711	21.0823	25.443	23.8643	21.3122	26.1689	22.8411	17.4939	1.00096	0.987419
5555	OLA1		44.743	54.3	21	23	15	26	22	14	22	27	20	16.6677	17.6149	12.6494	20.6724	18.7505	12.4321	18.5715	24.6683	18.4146	1.2093	0.247446
358	ARPC2		34.333	68.3	27	18	23	25	21	20	26	23	22	21.4299	13.7856	19.3957	19.8773	17.8983	17.7602	21.9481	21.0138	20.2561	1.08727	0.561165
3449	ATL3		60.541	51	24	29	28	25	28	21	22	22	22	19.0488	22.2101	23.6121	19.8773	23.8643	18.6482	18.5715	20.1001	20.2561	-1.06944	0.650087
3637	BZW1		48.507	44.4	26	23	25	27	26	23	24	27	23	20.6362	17.6149	21.0823	21.4675	22.1597	20.4242	20.2598	24.6683	21.1768	1.09682	0.518953
1629	YWHAB		28.082	69.5	23	24	24	27	25	17	22	21	19	18.2551	18.3807	20.239	21.4675	21.3074	15.0962	18.5715	19.1865	17.4939	-1.00554	0.996175
2586	KLC1		64.319	57.8	30	34	27	33	34	26	31	24	31	23.811	26.0394	22.7688	26.2381	28.9781	23.0883	26.1689	21.9274	28.5427	1.06682	0.629539
508	CALU		37.106	47.9	25	27	26	32	29	28	37	25	28	19.8425	20.6783	21.9255	25.443	24.7166	24.8643	31.2339	22.8411	25.7805	1.2401	0.11444
1492	ITGA3		116.61	24.6	17	21	18	19	15	16	13	14	13	13.4929	16.0831	15.1792	15.1068	12.7845	14.2082	10.9741	12.791	11.9695	-1.15002	0.433123
1999	RAB7A		23.489	80.7	21	27	25	27	24	23	25	23	24	16.6677	20.6783	21.0823	21.4675	20.4551	20.4242	21.104	21.0138	22.0975	1.08306	0.582835
689	NUP155		149.01	39	33	29	27	28	26	26	24	22	22	26.1921	22.2101	22.7688	22.2626	22.1597	23.0883	20.2598	20.1001	20.2561	-1.11095	0.454104
1396	CAST		82.436	66.1	36	45	29	24	24	17	20	19	24	28.5732	34.4639	24.4554	19.0822	20.4551	15.0962	16.8832	17.3592	22.0975	-1.57682	0.00192072
75			15.184	85.9	11	17	20	16	19	28	25	20	28	8.73069	13.0197	16.8658	12.7215	16.1937	24.8643	21.104	18.2729	25.7805	1.53999	0.0351169
1765	MDH1		38.627	52.3	23	27	22	29	22	27	22	25	21	18.2551	20.6783	18.5524	23.0577	18.7505	23.9763	18.5715	22.8411	19.3353	1.10055	0.523527
2715	SRSF6		39.586	41.3	32	27	24	23	21	23	22	22	20	25.3984	20.6783	20.239	18.2871	17.8983	20.4242	18.5715	20.1001	18.4146	-1.16654	0.284469
949	FN1		262.62	41.3	48	54	69	41	27	52	2	0	4	38.0976	41.3567	58.187	32.5988	23.012	46.1765	1.68832	0	3.68292	-2.56893	0.0238613
2281	RPS18		17.718	69.1	19	21	19	23	22	26	21	21	19	15.0803	16.0831	16.0225	18.2871	18.7505	23.0883	17.7273	19.1865	17.4939	1.21364	0.227444
2699	HNRNPA0		30.84	51.5	25	23	20	31	22	20	24	14	14	19.8425	17.6149	16.8658	24.6479	18.7505	17.7602	20.2598	12.791	12.8902	-1.01444	0.970358
3567	CSPG4		250.53	37.2	35	35	30	44	38	34	47	41	35	27.7795	26.8052	25.2987	34.9841	32.3873	30.1924	39.6755	37.4593	32.2256	1.29516	0.0321641
1844	NSF		82.593	46.8	30	28	28	30	21	25	31	26	27	23.811	21.4442	23.6121	23.8528	17.8983	22.2003	26.1689	23.7547	24.8597	1.00726	0.954584
2100	SEC24C		118.32	38.6	38	30	24	33	25	30	32	22	29	30.1606	22.9759	20.239	26.2381	21.3074	26.6403	27.0131	20.1001	26.7012	1.00851	0.953131
1195	HARS		57.41	51.9	28	31	32	18	21	23	24	29	22	22.2236	23.7418	26.9853	14.3117	17.8983	20.4242	20.2598	26.4956	20.2561	-1.21944	0.146796
2987	EEA1		162.46	51.5	13	17	16	13	11	16	20	19	20	10.3181	13.0197	13.4926	10.3362	9.37527	14.2082	16.8832	17.3592	18.4146	1.17534	0.401397
1919	ALDH7A1		55.366	68.7	25	27	24	16	13	16	16	15	19	19.8425	20.6783	20.239	12.7215	11.0799	14.2082	13.5065	13.7046	17.4939	-1.46914	0.0151447
5697	TMOD3		39.594	60.2	30	32	18	28	22	19	26	21	28	23.811	24.5077	15.1792	22.2626	18.7505	16.8722	21.9481	19.1865	25.7805	-1.01759	0.869048
762	PRPF6		106.92	50.1	32	30	26	27	28	27	22	26	25	25.3984	22.9759	21.9255	21.4675	23.8643	23.9763	18.5715	23.7547	23.0183	-1.04417	0.736352
6272	PRRC2C		308.6	29.5	30	31	22	28	25	34	32	29	20	23.811	23.7418	18.5524	22.2626	21.3074	30.1924	27.0131	26.4956	18.4146	1.10192	0.50186
1674	CTNNB1		85.496	52.6	29	30	25	25	35	25	19	22	23	23.0173	22.9759	21.0823	19.8773	29.8304	22.2003	16.039	20.1001	21.1768	-1.03813	0.774487
1069	THBS1		129.38	41.9	42	48	43	32	32	31	18	22	28	33.3354	36.7615	36.2615	25.443	27.2735	27.5283	15.1949	20.1001	25.7805	-1.50521	0.00285245
1119	ANXA4		35.882	78.1	13	12	11	14	10	13	19	14	9	10.3181	9.19037	9.27619	11.1313	8.52298	11.5441	16.039	12.791	8.28658	1.18666	0.402485
1490	PSMA3		27.647	57.7	27	25	24	25	22	22	29	27	21	21.4299	19.1466	20.239	19.8773	18.7505	19.5362	24.4806	24.6683	19.3353	1.04125	0.783594
1186	IGF2R		274.37	33.2	33	27	26	31	26	25	27	19	20	26.1921	20.6783	21.9255	24.6479	22.1597	22.2003	22.7923	17.3592	18.4146	-1.07853	0.617085
6134	EPB41L3		96.513	69.4	45	43	32	49	50	38	39	32	32	35.7165	32.9322	26.9853	38.9595	42.6149	33.7444	32.9222	29.2366	29.4634	1.08194	0.48433
1712	MAP2K2	MAP2K2	44.424	67.8	26	33	26	21	31	24	22	26	18	20.6362	25.2735	21.9255	16.6969	26.4212	21.3122	18.5715	23.7547	16.5732	-1.10006	0.482254
776	SEC31A		129.03	40.6	33	33	25	30	22	24	22	22	23	26.1921	25.2735	21.0823	23.8528	18.7505	21.3122	18.5715	20.1001	21.1768	-1.17236	0.248924
968	OAT		48.534	46.5	25	25	23	19	19	20	24	19	19	19.8425	19.1466	19.3957	15.1068	16.1937	17.7602	20.2598	17.3592	17.4939	-1.12091	0.451801
981	RPN2		69.283	34.1	23	24	28	22	32	26	23	27	27	18.2551	18.3807	23.6121	17.492	27.2735	23.0883	19.4157	24.6683	24.8597	1.13529	0.380456
5977	ACIN1		151.86	35	26	29	34	29	28	25	28	25	19	20.6362	22.2101	28.6719	23.0577	23.8643	22.2003	23.6364	22.8411	17.4939	-1.0747	0.640215
300	SLC9A3R1		38.868	68.4	30	32	25	25	30	26	29	29	28	23.811	24.5077	21.0823	19.8773	25.5689	23.0883	24.4806	26.4956	25.7805	1.04675	0.770357
496	NARS		62.942	48.9	22	23	26	26	23	31	19	16	21	17.4614	17.6149	21.9255	20.6724	19.6028	27.5283	16.039	14.6183	19.3353	1.03327	0.809837
1580	RPL12		17.818	76.4	20	19	21	25	21	24	24	20	19	15.874	14.5514	17.7091	19.8773	17.8983	21.3122	20.2598	18.2729	17.4939	1.19576	0.24773
330	PPP1R12A		115.28	41.8	28	33	23	30	28	24	19	20	18	22.2236	25.2735	19.3957	23.8528	23.8643	21.3122	16.039	18.2729	16.5732	-1.11568	0.445255
2807	ALCAM		63.664	54.2	17	22	16	19	22	13	21	15	18	13.4929	16.849	13.4926	15.1068	18.7505	11.5441	17.7273	13.7046	16.5732	1.06544	0.715919
2929	MVP		99.326	53.9	20	22	15	14	8	10	19	14	14	15.874	16.849	12.6494	11.1313	6.81838	8.8801	16.039	12.791	12.8902	-1.32377	0.112629
662	PSIP1		60.103	46	27	28	26	25	24	22	21	20	20	21.4299	21.4442	21.9255	19.8773	20.4551	19.5362	17.7273	18.2729	18.4146	-1.13402	0.395134
1317	GOT1		46.247	54	35	34	27	27	21	19	25	32	22	27.7795	26.0394	22.7688	21.4675	17.8983	16.8722	21.104	29.2366	20.2561	-1.20768	0.155874
1902	PXN		60.966	59.2	28	39	33	34	26	28	31	26	25	22.2236	29.8687	27.8286	27.0332	22.1597	24.8643	26.1689	23.7547	23.0183	-1.08737	0.530852
1518	RPL10		24.604	57	23	24	19	32	26	17	29	19	18	18.2551	18.3807	16.0225	25.443	22.1597	15.0962	24.4806	17.3592	16.5732	1.14998	0.341297
1555	EPHA2	EPHA2;EPHA6;EPHB3;EPHA8	108.27	53.2	25	27	20	20	21	13	29	23	20	19.8425	20.6783	16.8658	15.9019	17.8983	11.5441	24.4806	21.0138	18.4146	-1.05052	0.724108
2243	RHOA		21.768	51.8	21	21	21	26	19	15	25	19	18	16.6677	16.0831	17.7091	20.6724	16.1937	13.3202	21.104	17.3592	16.5732	1.04263	0.767023
2297	ETF1		49.03	49	25	26	26	22	25	21	23	21	23	19.8425	19.9125	21.9255	17.492	21.3074	18.6482	19.4157	19.1865	21.1768	-1.05233	0.728594
4587	OTUB1		31.284	63.1	26	25	27	29	25	27	23	23	24	20.6362	19.1466	22.7688	23.0577	21.3074	23.9763	19.4157	21.0138	22.0975	1.04608	0.738767
5758	RAI14		109.08	61	36	42	41	33	27	27	31	24	23	28.5732	32.1663	34.5749	26.2381	23.012	23.9763	26.1689	21.9274	21.1768	-1.33775	0.0223489
5886	SRP68		70.729	63.3	23	26	23	26	25	28	25	29	26	18.2551	19.9125	19.3957	20.6724	21.3074	24.8643	21.104	26.4956	23.939	1.20201	0.214609
2275	RPS16		16.445	78.1	17	23	19	28	19	25	22	21	13	13.4929	17.6149	16.0225	22.2626	16.1937	22.2003	18.5715	19.1865	11.9695	1.17105	0.316386
2974	KARS		68.047	47.7	19	21	20	16	11	19	16	14	19	15.0803	16.0831	16.8658	12.7215	9.37527	16.8722	13.5065	12.791	17.4939	-1.16068	0.368673
5580	DDX19A		53.974	59.2	28	28	21	20	26	19	25	26	24	22.2236	21.4442	17.7091	15.9019	22.1597	16.8722	21.104	23.7547	22.0975	-1.00709	0.920301
5591	SEPT11		49.398	52.2	24	32	26	24	25	23	22	24	18	19.0488	24.5077	21.9255	19.0822	21.3074	20.4242	18.5715	21.9274	16.5732	-1.11094	0.462416
5114	GTPBP4		73.964	49.2	35	34	30	29	27	28	28	26	28	27.7795	26.0394	25.2987	23.0577	23.012	24.8643	23.6364	23.7547	25.7805	-1.09805	0.467079
4795	FAM129B		82.682	49	19	19	20	22	20	18	22	17	20	15.0803	14.5514	16.8658	17.492	17.046	15.9842	18.5715	15.5319	18.4146	1.10802	0.518727
5606	DDX18		75.406	51.2	34	34	29	29	30	27	25	26	24	26.9858	26.0394	24.4554	23.0577	25.5689	23.9763	21.104	23.7547	22.0975	-1.11036	0.426393
2651	SF3A3		58.848	45.7	20	24	24	16	21	19	20	22	21	15.874	18.3807	20.239	12.7215	17.8983	16.8722	16.8832	20.1001	19.3353	-1.04987	0.735766
1306	STMN1		17.302	81.9	26	20	19	32	22	19	27	22	21	20.6362	15.3173	16.0225	25.443	18.7505	16.8722	22.7923	20.1001	19.3353	1.18606	0.250009
1787	TMPO		50.67	55.3	23	28	22	22	26	20	23	22	24	18.2551	21.4442	18.5524	17.492	22.1597	17.7602	19.4157	20.1001	22.0975	1.02165	0.908767
2549	PTK2	PTK2	114.25	51.6	34	38	27	33	31	22	29	19	21	26.9858	29.1028	22.7688	26.2381	26.4212	19.5362	24.4806	17.3592	19.3353	-1.18253	0.217215
6044	PSMD13		42.945	69.7	24	27	22	20	20	18	24	14	27	19.0488	20.6783	18.5524	15.9019	17.046	15.9842	20.2598	12.791	24.8597	-1.09094	0.548599
6277	PPME1		42.315	48.2	30	40	30	18	21	20	39	42	45	23.811	30.6346	25.2987	14.3117	17.8983	17.7602	32.9222	38.373	41.4329	1.02012	0.865315
1593	NMT1		56.806	45.8	20	26	24	22	19	22	22	19	22	15.874	19.9125	20.239	17.492	16.1937	19.5362	18.5715	17.3592	20.2561	-1.02415	0.873118
2234	RPL26		17.258	62.1	18	25	17	28	19	19	22	21	18	14.2866	19.1466	14.3359	22.2626	16.1937	16.8722	18.5715	19.1865	16.5732	1.14781	0.390844
5790	LARS		134.46	48.6	39	33	27	33	28	16	11	16	13	30.9543	25.2735	22.7688	26.2381	23.8643	14.2082	9.28575	14.6183	11.9695	-1.57703	0.0321852
4624	ERO1L		54.392	55.6	23	21	16	22	17	15	15	14	16	18.2551	16.0831	13.4926	17.492	14.4891	13.3202	12.6624	12.791	14.7317	-1.11903	0.509609
2373	HIST2H3A;HIST1H3A;HIST3H3;H3F3A;H3F3C		15.388	58.8	18	22	23	22	24	24	22	20	18	14.2866	16.849	19.3957	17.492	20.4551	21.3122	18.5715	18.2729	16.5732	1.11492	0.476798
2681	FLII		144.75	34.8	31	30	22	24	26	21	28	22	22	24.6047	22.9759	18.5524	19.0822	22.1597	18.6482	23.6364	20.1001	20.2561	-1.06767	0.632697
5808	SAE1		38.449	65.9	22	24	16	28	26	26	25	16	30	17.4614	18.3807	13.4926	22.2626	22.1597	23.0883	21.104	14.6183	27.6219	1.32619	0.0690988
1843	BAG6		118.69	37.5	32	34	27	26	23	27	26	30	27	25.3984	26.0394	22.7688	20.6724	19.6028	23.9763	21.9481	27.4093	24.8597	-1.07182	0.572799
4995	HNRNPUL1		90.291	42.3	28	26	19	18	19	18	20	22	16	22.2236	19.9125	16.0225	14.3117	16.1937	15.9842	16.8832	20.1001	14.7317	-1.18444	0.261536
3550	LARP1		123.51	49.2	27	32	22	24	23	22	26	30	23	21.4299	24.5077	18.5524	19.0822	19.6028	19.5362	21.9481	27.4093	21.1768	-1.00174	0.947127
2279	RPS14		16.273	43	20	22	21	28	19	20	25	15	16	15.874	16.849	17.7091	22.2626	16.1937	17.7602	21.104	13.7046	14.7317	1.04851	0.729531
1809	PAFAH1B1		46.637	71.7	25	35	29	29	26	27	24	18	29	19.8425	26.8052	24.4554	23.0577	22.1597	23.9763	20.2598	16.4456	26.7012	-1.07244	0.607706
6267	AFG3L2		88.583	49.4	20	23	19	29	36	36	18	17	18	15.874	17.6149	16.0225	23.0577	30.6827	31.9684	15.1949	15.5319	16.5732	1.34321	0.1786
2115	RAD23B		43.171	42.8	24	24	20	20	29	22	21	24	24	19.0488	18.3807	16.8658	15.9019	24.7166	19.5362	17.7273	21.9274	22.0975	1.12263	0.470302
572	SNX2		58.47	51.6	32	29	30	25	24	19	23	23	22	25.3984	22.2101	25.2987	19.8773	20.4551	16.8722	19.4157	21.0138	20.2561	-1.23687	0.134062
1836	RECQL		73.457	55.5	27	31	19	31	20	24	25	14	17	21.4299	23.7418	16.0225	24.6479	17.046	21.3122	21.104	12.791	15.6524	-1.08738	0.582132
2578	TJP1		186.96	40.8	30	31	22	35	22	20	25	25	24	23.811	23.7418	18.5524	27.8282	18.7505	17.7602	21.104	22.8411	22.0975	-1.01403	0.918195
3514	EDC4		151.66	37	25	19	24	25	19	18	19	22	18	19.8425	14.5514	20.239	19.8773	16.1937	15.9842	16.039	20.1001	16.5732	-1.04294	0.816477
724	FLOT1		47.355	73.3	19	21	21	14	20	16	13	21	17	15.0803	16.0831	17.7091	11.1313	17.046	14.2082	10.9741	19.1865	15.6524	-1.10824	0.516143
1203	ANXA3		36.375	68.4	17	21	19	22	22	22	19	18	19	13.4929	16.0831	16.0225	17.492	18.7505	19.5362	16.039	16.4456	17.4939	1.15966	0.365228
2226	ACTR1A		42.613	55.6	26	30	28	23	23	24	24	27	24	20.6362	22.9759	23.6121	18.2871	19.6028	21.3122	20.2598	24.6683	22.0975	-1.06512	0.638342
1457	EIF4B		69.15	45.3	22	22	22	21	20	21	17	16	19	17.4614	16.849	18.5524	16.6969	17.046	18.6482	14.3507	14.6183	17.4939	-1.06951	0.678411
1578	PRDX3		25.838	60.1	19	20	17	23	20	19	21	19	22	15.0803	15.3173	14.3359	18.2871	17.046	16.8722	17.7273	17.3592	20.2561	1.2021	0.266447
390	PPM1G		59.271	52	24	27	29	22	19	23	23	25	22	19.0488	20.6783	24.4554	17.492	16.1937	20.4242	19.4157	22.8411	20.2561	-1.10069	0.508367
2304	RPL23A		17.695	61.5	19	24	21	27	21	16	23	20	17	15.0803	18.3807	17.7091	21.4675	17.8983	14.2082	19.4157	18.2729	15.6524	1.0447	0.760722
1263	AKR1B1		35.853	60.4	20	15	22	24	15	17	24	19	15	15.874	11.488	18.5524	19.0822	12.7845	15.0962	20.2598	17.3592	13.811	1.07148	0.630287
3117	PSMD5		51.311	58.1	28	22	22	18	21	21	20	23	24	22.2236	16.849	18.5524	14.3117	17.8983	18.6482	16.8832	21.0138	22.0975	-1.03967	0.76846
2136	ADK		40.545	56.4	29	36	31	26	21	19	30	24	21	23.0173	27.5711	26.142	20.6724	17.8983	16.8722	25.3248	21.9274	19.3353	-1.25756	0.0967664
2283	RPS13		17.222	58.3	20	18	21	23	19	24	24	23	19	15.874	13.7856	17.7091	18.2871	16.1937	21.3122	20.2598	21.0138	17.4939	1.20924	0.227334
1442	TCEA1		33.969	71.8	23	20	18	20	16	17	15	13	13	18.2551	15.3173	15.1792	15.9019	13.6368	15.0962	12.6624	11.8774	11.9695	-1.20161	0.290616
2319	GNB1		37.377	56.2	23	18	17	29	18	18	25	18	18	18.2551	13.7856	14.3359	23.0577	15.3414	15.9842	21.104	16.4456	16.5732	1.16984	0.315667
1573	ERP29		28.993	47.5	16	20	19	21	18	16	21	19	18	12.6992	15.3173	16.0225	16.6969	15.3414	14.2082	17.7273	17.3592	16.5732	1.11159	0.523407
1927	CARS		94.637	53.1	30	28	18	30	29	27	21	20	21	23.811	21.4442	15.1792	23.8528	24.7166	23.9763	17.7273	18.2729	19.3353	1.05802	0.707719
1939	ACADVL		72.926	53.5	17	20	15	19	20	18	18	18	23	13.4929	15.3173	12.6494	15.1068	17.046	15.9842	15.1949	16.4456	21.1768	1.2175	0.263899
2284	RPS11		18.431	71.5	16	20	21	25	20	19	20	22	17	12.6992	15.3173	17.7091	19.8773	17.046	16.8722	16.8832	20.1001	15.6524	1.1638	0.338795
5760	VAPA		32.613	44.2	17	17	20	28	23	21	23	17	16	13.4929	13.0197	16.8658	22.2626	19.6028	18.6482	19.4157	15.5319	14.7317	1.27014	0.129252
6349	DYNC1LI1		56.578	57.6	23	37	28	27	27	25	25	20	24	18.2551	28.337	23.6121	21.4675	23.012	22.2003	21.104	18.2729	22.0975	-1.09562	0.510454
2765	SQSTM1		47.687	65.5	21	26	21	22	23	18	28	21	22	16.6677	19.9125	17.7091	17.492	19.6028	15.9842	23.6364	19.1865	20.2561	1.06981	0.668119
1994	ANXA11		51.242	48.9	26	25	26	14	20	17	14	15	18	20.6362	19.1466	21.9255	11.1313	17.046	15.0962	11.8182	13.7046	16.5732	-1.44568	0.0191439
1581	ECHS1		31.387	60	17	18	16	17	14	11	18	13	13	13.4929	13.7856	13.4926	13.5166	11.9322	9.76811	15.1949	11.8774	11.9695	-1.09808	0.619825
3807	DDX42		102.97	46.1	23	25	20	20	19	23	21	17	22	18.2551	19.1466	16.8658	15.9019	16.1937	20.4242	17.7273	15.5319	20.2561	-1.02358	0.857361
3584	MPRIP		118.1	64.5	41	37	32	24	22	20	24	18	22	32.5417	28.337	26.9853	19.0822	18.7505	17.7602	20.2598	16.4456	20.2561	-1.56127	0.00135551
1677	SERPINB6		42.621	51.9	28	22	16	20	17	14	19	16	21	22.2236	16.849	13.4926	15.9019	14.4891	12.4321	16.039	14.6183	19.3353	-1.13268	0.429224
2015	HCFC1		213.4	29.1	19	33	24	21	23	25	20	16	22	15.0803	25.2735	20.239	16.6969	19.6028	22.2003	16.8832	14.6183	20.2561	-1.09911	0.514342
2223	RAB14		23.897	80.9	21	16	16	23	18	15	21	17	17	16.6677	12.2538	13.4926	18.2871	15.3414	13.3202	17.7273	15.5319	15.6524	1.13005	0.458806
1084	PDHA1		43.295	58.2	14	23	21	24	20	21	19	17	19	11.1118	17.6149	17.7091	19.0822	17.046	18.6482	16.039	15.5319	17.4939	1.11812	0.481446
1151	DLAT		68.996	36.2	30	28	23	28	20	19	27	19	17	23.811	21.4442	19.3957	22.2626	17.046	16.8722	22.7923	17.3592	15.6524	-1.15464	0.339869
1611	GDI1		50.582	66.9	18	19	20	22	19	21	28	25	24	14.2866	14.5514	16.8658	17.492	16.1937	18.6482	23.6364	22.8411	22.0975	1.32274	0.0800576
27	CNOT1		266.94	28.7	28	28	17	30	18	27	29	21	23	22.2236	21.4442	14.3359	23.8528	15.3414	23.9763	24.4806	19.1865	21.1768	1.1035	0.518876
1906	ALDH9A1		53.801	48.2	21	24	26	27	18	16	23	30	19	16.6677	18.3807	21.9255	21.4675	15.3414	14.2082	19.4157	27.4093	17.4939	1.01218	0.926993
1341	PTPN1		49.966	62.8	19	23	22	21	18	19	20	18	18	15.0803	17.6149	18.5524	16.6969	15.3414	16.8722	16.8832	16.4456	16.5732	-1.03727	0.827373
5688	BCLAF1		106.12	31.4	23	22	20	22	26	18	19	17	18	18.2551	16.849	16.8658	17.492	22.1597	15.9842	16.039	15.5319	16.5732	-1.00154	0.999761
375	ZNF185		73.612	59.3	15	15	20	11	10	13	25	18	23	11.9055	11.488	16.8658	8.74602	8.52298	11.5441	21.104	16.4456	21.1768	1.0872	0.795218
5490	ANLN		124.2	48	30	32	30	22	26	22	30	26	36	23.811	24.5077	25.2987	17.492	22.1597	19.5362	25.3248	23.7547	33.1463	-1.04116	0.723929
2117	AK2		24.648	69.2	17	19	23	27	18	13	17	18	14	13.4929	14.5514	19.3957	21.4675	15.3414	11.5441	14.3507	16.4456	12.8902	-1.03086	0.911567
471	TIMM44		51.355	50.4	25	22	21	24	21	18	17	17	14	19.8425	16.849	17.7091	19.0822	17.8983	15.9842	14.3507	15.5319	12.8902	-1.13645	0.44028
974	HLA-A		40.84	60	12	15	14	10	13	11	10	11	11	9.52439	11.488	11.8061	7.95093	11.0799	9.76811	8.44159	10.0501	10.128	-1.14313	0.508203
668	ECI2		39.609	58.8	15	12	10	10	12	9	11	11	7	11.9055	9.19037	8.4329	7.95093	10.2276	7.99209	9.28575	10.0501	6.44512	-1.13678	0.551798
1307	YBX3		40.089	78	26	29	23	23	19	23	22	20	25	20.6362	22.2101	19.3957	18.2871	16.1937	20.4242	18.5715	18.2729	23.0183	-1.08466	0.558715
4938	ERP44		46.971	45.8	17	22	13	18	21	16	16	21	18	13.4929	16.849	10.9628	14.3117	17.8983	14.2082	13.5065	19.1865	16.5732	1.15827	0.424008
1103	ENO2		47.268	73	27	24	17	27	25	23	30	26	23	21.4299	18.3807	14.3359	21.4675	21.3074	20.4242	25.3248	23.7547	21.1768	1.23235	0.165261
2944	NOLC1		74.746	29.8	31	28	23	23	21	15	19	16	17	24.6047	21.4442	19.3957	18.2871	17.8983	13.3202	16.039	14.6183	15.6524	-1.36606	0.0410813
1542	MAPK1	MAPK1	41.389	46.1	18	18	14	19	18	14	17	16	19	14.2866	13.7856	11.8061	15.1068	15.3414	12.4321	14.3507	14.6183	17.4939	1.1202	0.532521
2370	CSNK2A1;CSNK2A3	CSNK2A1	45.143	51.7	21	24	17	25	20	15	19	17	19	16.6677	18.3807	14.3359	19.8773	17.046	13.3202	16.039	15.5319	17.4939	1.00546	0.975063
5860	ABCF2		71.289	44.9	32	29	21	26	29	25	24	19	23	25.3984	22.2101	17.7091	20.6724	24.7166	22.2003	20.2598	17.3592	21.1768	-1.03363	0.804725
393	EIF3H		39.93	55.7	21	20	19	23	21	21	21	15	28	16.6677	15.3173	16.0225	18.2871	17.8983	18.6482	17.7273	13.7046	25.7805	1.16696	0.340825
1223	TPT1		19.595	45.9	21	20	20	25	20	18	27	20	21	16.6677	15.3173	16.8658	19.8773	17.046	15.9842	22.7923	18.2729	19.3353	1.15974	0.339655
1702	NUP214		212.57	34.3	26	24	22	27	22	26	23	19	19	20.6362	18.3807	18.5524	21.4675	18.7505	23.0883	19.4157	17.3592	17.4939	1.02116	0.878067
2123	PSMD4		40.736	45.1	16	23	19	18	20	15	21	21	18	12.6992	17.6149	16.0225	14.3117	17.046	13.3202	17.7273	19.1865	16.5732	1.05926	0.741998
184	AGPS		72.911	48.3	20	23	17	28	23	14	21	21	16	15.874	17.6149	14.3359	22.2626	19.6028	12.4321	17.7273	19.1865	14.7317	1.10762	0.5182
4217	IPO4		118.71	40.4	27	25	26	31	21	26	32	22	23	21.4299	19.1466	21.9255	24.6479	17.8983	23.0883	27.0131	20.1001	21.1768	1.07136	0.606631
2610	NSUN2		86.47	44.2	21	27	32	21	20	23	23	25	23	16.6677	20.6783	26.9853	16.6969	17.046	20.4242	19.4157	22.8411	21.1768	-1.09406	0.544231
2633	SCRN1		48.713	44.2	21	28	25	19	22	21	17	20	22	16.6677	21.4442	21.0823	15.1068	18.7505	18.6482	14.3507	18.2729	20.2561	-1.12339	0.430298
4911	CORO1B		54.234	37.4	19	25	19	23	21	21	25	21	20	15.0803	19.1466	16.0225	18.2871	17.8983	18.6482	21.104	19.1865	18.4146	1.12975	0.445105
1115	TPM1		32.876	81.3	26	26	27	29	21	20	17	19	14	20.6362	19.9125	22.7688	23.0577	17.8983	17.7602	14.3507	17.3592	12.8902	-1.2257	0.193103
2737	DYNC1I2		68.297	46	22	22	19	25	22	23	21	19	19	17.4614	16.849	16.0225	19.8773	18.7505	20.4242	17.7273	17.3592	17.4939	1.10894	0.509222
3187	PDS5A		150.83	46.1	25	23	24	22	16	19	19	20	15	19.8425	17.6149	20.239	17.492	13.6368	16.8722	16.039	18.2729	13.811	-1.20046	0.251753
2861	SCRIB		174.88	42.8	31	30	23	26	25	26	15	17	12	24.6047	22.9759	19.3957	20.6724	21.3074	23.0883	12.6624	15.5319	11.0488	-1.28416	0.100954
2216	RAB2A		23.545	87.7	19	17	14	23	14	12	17	14	13	15.0803	13.0197	11.8061	18.2871	11.9322	10.6561	14.3507	12.791	11.9695	1.00219	0.969649
2687	ACACA		257.24	31.2	26	29	19	24	26	20	15	10	13	20.6362	22.2101	16.0225	19.0822	22.1597	17.7602	12.6624	9.13643	11.9695	-1.26913	0.160659
4845	HSD17B10		26.923	71.6	15	17	16	17	16	17	19	17	15	11.9055	13.0197	13.4926	13.5166	13.6368	15.0962	16.039	15.5319	13.811	1.1405	0.464104
742	MTA2		75.022	58.7	28	29	21	20	28	22	21	16	24	22.2236	22.2101	17.7091	15.9019	23.8643	19.5362	17.7273	14.6183	22.0975	-1.09266	0.524391
5143	TNKS1BP1		181.79	38.1	19	22	19	21	16	18	25	18	23	15.0803	16.849	16.0225	16.6969	13.6368	15.9842	21.104	16.4456	21.1768	1.09531	0.585494
3278	HSP90AB2P		44.348	28.3	24	18	22	19	18	23	21	18	22	19.0488	13.7856	18.5524	15.1068	15.3414	20.4242	17.7273	16.4456	20.2561	1.0246	0.87777
1889	GSS		52.384	54	17	20	25	16	25	22	19	22	21	13.4929	15.3173	21.0823	12.7215	21.3074	19.5362	16.039	20.1001	19.3353	1.09275	0.577189
3651	CYFIP1		145.18	38.9	22	18	15	14	14	22	13	17	16	17.4614	13.7856	12.6494	11.1313	11.9322	19.5362	10.9741	15.5319	14.7317	-1.04718	0.749716
5189	XRN2		108.58	38.1	22	21	13	21	22	17	18	12	14	17.4614	16.0831	10.9628	16.6969	18.7505	15.0962	15.1949	10.9637	12.8902	1.00649	0.968736
2655	AIMP1		34.352	84.9	24	18	17	20	20	13	20	15	15	19.0488	13.7856	14.3359	15.9019	17.046	11.5441	16.8832	13.7046	13.811	-1.06131	0.742644
3071	SF1		61.888	41.5	18	21	16	19	15	20	18	13	21	14.2866	16.0831	13.4926	15.1068	12.7845	17.7602	15.1949	11.8774	19.3353	1.04941	0.800554
915	SOD1		15.936	97.4	25	19	20	21	16	16	17	18	17	19.8425	14.5514	16.8658	16.6969	13.6368	14.2082	14.3507	16.4456	15.6524	-1.1267	0.47548
1126	SNRPA1		28.415	44.7	21	18	17	18	12	18	20	17	15	16.6677	13.7856	14.3359	14.3117	10.2276	15.9842	16.8832	15.5319	13.811	-1.03261	0.847386
4452	FERMT2		78.675	50.7	32	33	31	32	26	21	24	17	14	25.3984	25.2735	26.142	25.443	22.1597	18.6482	20.2598	15.5319	12.8902	-1.33667	0.0437019
1003	RPLP2		11.665	97.4	17	26	19	21	18	18	22	16	17	13.4929	19.9125	16.0225	16.6969	15.3414	15.9842	18.5715	14.6183	15.6524	-1.02055	0.900054
450	TPD52L2		22.237	81.6	20	19	20	22	17	17	18	19	17	15.874	14.5514	16.8658	17.492	14.4891	15.0962	15.1949	17.3592	15.6524	1.00742	0.95151
497	MYO1B		124.95	37.6	21	19	13	19	14	15	14	14	15	16.6677	14.5514	10.9628	15.1068	11.9322	13.3202	11.8182	12.791	13.811	-1.07089	0.690325
834	AHSA1		38.274	71.3	16	25	22	22	16	22	22	25	23	12.6992	19.1466	18.5524	17.492	13.6368	19.5362	18.5715	22.8411	21.1768	1.1236	0.475169
1123	DLD		54.177	48.3	18	20	16	16	20	17	18	19	17	14.2866	15.3173	13.4926	12.7215	17.046	15.0962	15.1949	17.3592	15.6524	1.07979	0.6772
1260	JUP		81.744	56	19	22	21	18	18	13	11	8	7	15.0803	16.849	17.7091	14.3117	15.3414	11.5441	9.28575	7.30914	6.44512	-1.54547	0.0218556
6010	TPX2		85.652	48.9	34	32	26	23	25	24	31	24	30	26.9858	24.5077	21.9255	18.2871	21.3074	21.3122	26.1689	21.9274	27.6219	-1.07475	0.565197
5071	SRRT		100.15	37.9	20	20	21	21	17	19	16	14	24	15.874	15.3173	17.7091	16.6969	14.4891	16.8722	13.5065	12.791	22.0975	-1.01397	0.928274
2205	PRPS1		34.834	59.1	18	16	18	21	17	18	26	19	16	14.2866	12.2538	15.1792	16.6969	14.4891	15.9842	21.9481	17.3592	14.7317	1.21297	0.244148
1852	RPS5		22.876	46.1	16	16	18	27	19	18	18	16	11	12.6992	12.2538	15.1792	21.4675	16.1937	15.9842	15.1949	14.6183	10.128	1.16598	0.344265
1499	U2AF2		53.12	44.4	23	28	25	18	18	18	25	15	15	18.2551	21.4442	21.0823	14.3117	15.3414	15.9842	21.104	13.7046	13.811	-1.2897	0.104274
1819	RANBP1		23.31	79.1	25	20	20	17	21	17	28	17	12	19.8425	15.3173	16.8658	13.5166	17.8983	15.0962	23.6364	15.5319	11.0488	-1.07571	0.664269
2764	PICALM		66.392	39.5	26	20	24	25	28	15	23	23	20	20.6362	15.3173	20.239	19.8773	23.8643	13.3202	19.4157	21.0138	18.4146	1.03133	0.811638
4265	SCFD1		72.379	51.2	22	21	20	23	21	19	21	16	20	17.4614	16.0831	16.8658	18.2871	17.8983	16.8722	17.7273	14.6183	18.4146	1.02973	0.844074
2703	PRDX4		30.54	56.8	17	15	12	20	17	19	17	11	19	13.4929	11.488	10.1195	15.9019	14.4891	16.8722	14.3507	10.0501	17.4939	1.27004	0.193635
1042	CTSD		44.552	47.3	14	15	19	19	14	13	19	15	12	11.1118	11.488	16.0225	15.1068	11.9322	11.5441	16.039	13.7046	11.0488	1.02759	0.837217
6323	PSAT1		40.422	58.1	23	13	15	26	23	12	15	8	12	18.2551	9.95623	12.6494	20.6724	19.6028	10.6561	12.6624	7.30914	11.0488	1.00282	0.996662
5719	FAM120A		121.89	44.8	21	25	19	23	15	24	19	16	18	16.6677	19.1466	16.0225	18.2871	12.7845	21.3122	16.039	14.6183	16.5732	-1.04075	0.791073
5831	UBA2		71.223	53.1	26	26	17	23	22	19	20	18	18	20.6362	19.9125	14.3359	18.2871	18.7505	16.8722	16.8832	16.4456	16.5732	-1.05739	0.708582
827	PGM3		59.851	58.7	17	22	13	21	26	18	19	21	22	13.4929	16.849	10.9628	16.6969	22.1597	15.9842	16.039	19.1865	20.2561	1.33547	0.0913276
5439	APMAP		46.48	54.8	17	22	21	16	16	17	16	19	18	13.4929	16.849	17.7091	12.7215	13.6368	15.0962	13.5065	17.3592	16.5732	-1.08109	0.627454
4633	PGAM5		32.004	76.1	17	16	14	22	15	13	21	16	16	13.4929	12.2538	11.8061	17.492	12.7845	11.5441	17.7273	14.6183	14.7317	1.18364	0.340478
5681	DPP3		82.588	41.8	26	27	22	21	20	18	21	18	22	20.6362	20.6783	18.5524	16.6969	17.046	15.9842	17.7273	16.4456	20.2561	-1.14956	0.350677
3198	SMU1		57.543	47.8	22	21	17	16	21	20	16	17	19	17.4614	16.0831	14.3359	12.7215	17.8983	17.7602	13.5065	15.5319	17.4939	-1.00894	0.925329
3334	HP1BP3		61.206	37.6	20	22	19	23	19	12	20	18	16	15.874	16.849	16.0225	18.2871	16.1937	10.6561	16.8832	16.4456	14.7317	-1.04607	0.798624
3757	MTDH		63.836	47.8	21	16	13	19	21	20	14	14	7	16.6677	12.2538	10.9628	15.1068	17.8983	17.7602	11.8182	12.791	6.44512	1.02571	0.877186
4402	USP9X		290.46	28.8	21	22	25	20	18	26	21	16	25	16.6677	16.849	21.0823	15.9019	15.3414	23.0883	17.7273	14.6183	23.0183	1.00456	0.981713
325	MYL12A;MYL12B		19.794	66.7	18	21	16	18	14	14	15	18	14	14.2866	16.0831	13.4926	14.3117	11.9322	12.4321	12.6624	16.4456	12.8902	-1.0874	0.620076
5970	NUDT5		24.327	73.5	22	18	20	18	14	16	19	16	11	17.4614	13.7856	16.8658	14.3117	11.9322	14.2082	16.039	14.6183	10.128	-1.1845	0.338551
1741	ATP6V1A		64.735	49.1	23	26	19	19	19	15	17	18	18	18.2551	19.9125	16.0225	15.1068	16.1937	13.3202	14.3507	16.4456	16.5732	-1.17817	0.296826
1724	DLST		48.755	40.6	21	22	18	18	20	15	15	13	16	16.6677	16.849	15.1792	14.3117	17.046	13.3202	12.6624	11.8774	14.7317	-1.16013	0.379358
1748	DDOST		50.8	38.4	14	19	22	16	20	20	17	16	20	11.1118	14.5514	18.5524	12.7215	17.046	17.7602	14.3507	14.6183	18.4146	1.07328	0.671223
4851	NAP1L4		42.823	44.8	13	20	16	15	16	17	20	19	18	10.3181	15.3173	13.4926	11.9264	13.6368	15.0962	16.8832	17.3592	16.5732	1.16892	0.395554
3167	PCK2		70.698	54.2	31	31	19	34	32	21	22	21	12	24.6047	23.7418	16.0225	27.0332	27.2735	18.6482	18.5715	19.1865	11.0488	-1.05729	0.730423
3619	IKBIP		43.083	61	12	20	19	13	11	11	19	20	16	9.52439	15.3173	16.0225	10.3362	9.37527	9.76811	16.039	18.2729	14.7317	-1.04082	0.804497
4641	SUCLG2		46.51	65.3	15	17	12	15	14	10	16	15	13	11.9055	13.0197	10.1195	11.9264	11.9322	8.8801	13.5065	13.7046	11.9695	1.02611	0.908398
2979	EIF4H		27.385	59.7	19	16	17	17	16	18	16	14	14	15.0803	12.2538	14.3359	13.5166	13.6368	15.9842	13.5065	12.791	12.8902	-1.01233	0.955042
1386	RAB6A		23.548	60.1	14	21	12	21	22	13	21	12	12	11.1118	16.0831	10.1195	16.6969	18.7505	11.5441	17.7273	10.9637	11.0488	1.16217	0.399524
1790	SKIV2L2		117.8	38.3	24	27	25	23	18	20	18	14	19	19.0488	20.6783	21.0823	18.2871	15.3414	17.7602	15.1949	12.791	17.4939	-1.2555	0.144915
2336	TRA2B		33.665	42.4	17	19	15	21	21	17	19	10	21	13.4929	14.5514	12.6494	16.6969	17.8983	15.0962	16.039	9.13643	19.3353	1.15746	0.400251
3634	DDX46		117.36	45.5	27	22	23	20	21	21	22	14	17	21.4299	16.849	19.3957	15.9019	17.8983	18.6482	18.5715	12.791	15.6524	-1.15972	0.353558
3642	DHX30		129.44	44.9	28	30	25	23	23	19	22	21	21	22.2236	22.9759	21.0823	18.2871	19.6028	16.8722	18.5715	19.1865	19.3353	-1.18513	0.240325
4150	SMARCC2		132.88	32.5	22	26	20	17	20	24	18	18	16	17.4614	19.9125	16.8658	13.5166	17.046	21.3122	15.1949	16.4456	14.7317	-1.10415	0.509616
2848	DSG2		122.29	42.7	26	19	17	22	16	18	17	17	13	20.6362	14.5514	14.3359	17.492	13.6368	15.9842	14.3507	15.5319	11.9695	-1.11332	0.530146
4861	CPNE1		59.058	27.2	17	17	14	19	12	12	14	17	17	13.4929	13.0197	11.8061	15.1068	10.2276	10.6561	11.8182	15.5319	15.6524	1.03074	0.885549
2072	NUP98		186.27	31.2	20	23	18	23	19	19	20	12	23	15.874	17.6149	15.1792	18.2871	16.1937	16.8722	16.8832	10.9637	21.1768	1.03124	0.856656
6124	AKAP2		120.63	40	22	25	20	9	11	10	27	23	22	17.4614	19.1466	16.8658	7.15583	9.37527	8.8801	22.7923	21.0138	20.2561	-1.1953	0.340766
650	SEC22B		24.593	62.3	14	15	12	24	18	13	16	12	11	11.1118	11.488	10.1195	19.0822	15.3414	11.5441	13.5065	10.9637	10.128	1.23117	0.258474
2267	RPS7		22.127	71.6	17	17	18	22	15	18	20	15	14	13.4929	13.0197	15.1792	17.492	12.7845	15.9842	16.8832	13.7046	12.8902	1.07622	0.64716
5205	RAB1B;RAB1C		22.171	79.1	16	15	16	19	14	15	18	17	15	12.6992	11.488	13.4926	15.1068	11.9322	13.3202	15.1949	15.5319	13.811	1.12656	0.501942
2431	SRSF3		14.203	63.7	17	13	16	19	17	17	17	12	13	13.4929	9.95623	13.4926	15.1068	14.4891	15.0962	14.3507	10.9637	11.9695	1.10953	0.541554
2930	GOLGB1		367.42	39.8	23	24	18	25	21	21	24	16	15	18.2551	18.3807	15.1792	19.8773	17.8983	18.6482	20.2598	14.6183	13.811	1.01431	0.916693
1160	ESD		31.462	42.2	18	18	19	22	17	19	24	17	15	14.2866	13.7856	16.0225	17.492	14.4891	16.8722	20.2598	15.5319	13.811	1.11642	0.491872
1152	PTPRF		211.68	38.1	22	20	22	21	16	13	15	16	12	17.4614	15.3173	18.5524	16.6969	13.6368	11.5441	12.6624	14.6183	11.0488	-1.27996	0.155997
2543	YWHAH		28.218	56.9	16	17	18	22	16	16	15	17	15	12.6992	13.0197	15.1792	17.492	13.6368	14.2082	12.6624	15.5319	13.811	1.0678	0.690625
1601	CLIP1		156.78	50.2	20	16	17	22	23	21	23	20	21	15.874	12.2538	14.3359	17.492	19.6028	18.6482	19.4157	18.2729	19.3353	1.3278	0.0838044
3172	UGP2		55.676	49.3	22	22	24	13	22	18	17	25	18	17.4614	16.849	20.239	10.3362	18.7505	15.9842	14.3507	22.8411	16.5732	-1.10384	0.505916
2648	GRSF1		53.126	55.6	20	25	24	22	23	26	18	20	27	15.874	19.1466	20.239	17.492	19.6028	23.0883	15.1949	18.2729	24.8597	1.07231	0.665259
2882	TRIM25		70.973	59	28	28	17	24	25	17	16	17	15	22.2236	21.4442	14.3359	19.0822	21.3074	15.0962	13.5065	15.5319	13.811	-1.17971	0.284758
3119	PKN2	PKN2	112.03	45.5	28	26	23	31	22	22	25	18	25	22.2236	19.9125	19.3957	24.6479	18.7505	19.5362	21.104	16.4456	23.0183	1.00357	0.967857
5276	RNPEP		72.595	50.2	16	19	17	24	23	19	21	19	16	12.6992	14.5514	14.3359	19.0822	19.6028	16.8722	17.7273	17.3592	14.7317	1.26694	0.153503
260	KPNA4		57.886	46.3	15	19	15	17	16	16	16	18	16	11.9055	14.5514	12.6494	13.5166	13.6368	14.2082	13.5065	16.4456	14.7317	1.10015	0.611247
725	TRIO	TRIO	341.59	30.2	38	39	30	25	17	23	22	20	18	30.1606	29.8687	25.2987	19.8773	14.4891	20.4242	18.5715	18.2729	16.5732	-1.57711	0.00142764
3068	TSN		26.183	64.5	18	15	17	22	20	18	20	18	14	14.2866	11.488	14.3359	17.492	17.046	15.9842	16.8832	16.4456	12.8902	1.20593	0.263804
2021	PSMD7		37.025	54	16	21	22	17	14	16	14	15	16	12.6992	16.0831	18.5524	13.5166	11.9322	14.2082	11.8182	13.7046	14.7317	-1.18468	0.3323
2121	EIF5		49.222	52.7	19	20	15	16	14	13	21	18	18	15.0803	15.3173	12.6494	12.7215	11.9322	11.5441	17.7273	16.4456	16.5732	1.00987	0.984823
2723	PTK7	PTK7	118.39	43.1	23	20	19	19	14	14	14	14	11	18.2551	15.3173	16.0225	15.1068	11.9322	12.4321	11.8182	12.791	10.128	-1.33664	0.09944
1245	AKR1A1		36.573	68.3	15	11	13	17	13	8	15	7	11	11.9055	8.42451	10.9628	13.5166	11.0799	7.10408	12.6624	6.3955	10.128	-1.02791	0.939733
1749	ANP32A		28.585	41.8	15	20	15	20	19	19	18	17	13	11.9055	15.3173	12.6494	15.9019	16.1937	16.8722	15.1949	15.5319	11.9695	1.14947	0.428345
5776	RCC2		56.084	56.9	16	19	18	15	17	14	13	14	13	12.6992	14.5514	15.1792	11.9264	14.4891	12.4321	10.9741	12.791	11.9695	-1.1378	0.477481
1158	PRKAR1A		42.981	53.8	15	20	17	17	11	12	18	14	18	11.9055	15.3173	14.3359	13.5166	9.37527	10.6561	15.1949	12.791	16.5732	-1.06415	0.720051
1636	PRDX2		21.892	74.2	18	19	14	26	15	13	17	14	15	14.2866	14.5514	11.8061	20.6724	12.7845	11.5441	14.3507	12.791	13.811	1.0574	0.737243
1976	VASP		39.829	49.2	21	20	18	17	16	17	21	18	18	16.6677	15.3173	15.1792	13.5166	13.6368	15.0962	17.7273	16.4456	16.5732	-1.01433	0.917243
2208	S100A10		11.203	67	16	21	12	24	16	12	19	15	10	12.6992	16.0831	10.1195	19.0822	13.6368	10.6561	16.039	13.7046	9.20731	1.05813	0.743249
2214	SRP54		55.704	55.6	16	17	17	22	20	16	15	20	14	12.6992	13.0197	14.3359	17.492	17.046	14.2082	12.6624	18.2729	12.8902	1.15556	0.39952
2236	PSME3		29.506	50.4	21	19	19	25	17	15	23	19	17	16.6677	14.5514	16.0225	19.8773	14.4891	13.3202	19.4157	17.3592	15.6524	1.05959	0.703211
3465	TWF2		39.548	67.3	21	19	19	20	22	17	20	18	26	16.6677	14.5514	16.0225	15.9019	18.7505	15.0962	16.8832	16.4456	23.939	1.13265	0.453284
213	DFFA		36.521	52.3	25	24	18	22	26	19	21	16	21	19.8425	18.3807	15.1792	17.492	22.1597	16.8722	17.7273	14.6183	19.3353	1.01311	0.943649
102			30.276	72.1	8	14	18	8	12	31	28	21	25	6.34959	10.7221	15.1792	6.36074	10.2276	27.5283	23.6364	19.1865	23.0183	1.70472	0.165872
3944	LRRC47		63.472	47.7	15	18	20	15	15	13	16	14	10	11.9055	13.7856	16.8658	11.9264	12.7845	11.5441	13.5065	12.791	9.20731	-1.18609	0.368576
1170	PDHB		39.233	57.4	20	15	22	25	15	12	19	17	16	15.874	11.488	18.5524	19.8773	12.7845	10.6561	16.039	15.5319	14.7317	-1.02464	0.943668
992	SERPINB2		46.596	58.8	0	0	0	1	1	1	0	0	1	0	0	0	0.795093	0.852298	0.88801	0	0	0.920731	10000	0.062957
1423	PCMT1		24.636	70.9	16	20	17	23	15	18	23	13	11	12.6992	15.3173	14.3359	18.2871	12.7845	15.9842	19.4157	11.8774	10.128	1.04453	0.773361
1570	MARCKS		31.554	51.5	23	23	25	25	22	24	15	13	15	18.2551	17.6149	21.0823	19.8773	18.7505	21.3122	12.6624	11.8774	13.811	-1.15885	0.3695
1608	POLR2B		133.9	39.7	19	20	12	17	21	19	15	15	15	15.0803	15.3173	10.1195	13.5166	17.8983	16.8722	12.6624	13.7046	13.811	1.0917	0.644029
2767	TUBB3		50.432	70.2	23	25	19	13	16	14	17	15	16	18.2551	19.1466	16.0225	10.3362	13.6368	12.4321	14.3507	13.7046	14.7317	-1.34923	0.0678517
1133	ALDOC		39.455	44	16	17	17	13	19	13	14	14	16	12.6992	13.0197	14.3359	10.3362	16.1937	11.5441	11.8182	12.791	14.7317	-1.03481	0.841472
880	AIFM1		66.294	42	21	14	24	14	16	13	17	14	13	16.6677	10.7221	20.239	11.1313	13.6368	11.5441	14.3507	12.791	11.9695	-1.26297	0.203684
911	CYB5R3		31.628	78.4	18	17	18	19	11	13	16	12	12	14.2866	13.0197	15.1792	15.1068	9.37527	11.5441	13.5065	10.9637	11.0488	-1.18765	0.365758
1232	PRKAR2A		45.518	62.9	18	21	24	17	18	16	13	17	15	14.2866	16.0831	20.239	13.5166	15.3414	14.2082	10.9741	15.5319	13.811	-1.21388	0.25639
2485	EXOSC10		100.83	51.1	24	27	20	20	15	23	23	19	16	19.0488	20.6783	16.8658	15.9019	12.7845	20.4242	19.4157	17.3592	14.7317	-1.12492	0.435146
3813	DNAAF5		93.52	46.9	24	21	24	26	24	24	22	22	19	19.0488	16.0831	20.239	20.6724	20.4551	21.3122	18.5715	20.1001	17.4939	1.07101	0.629335
423	PRPF4		58.32	64.1	18	17	12	15	16	17	18	15	20	14.2866	13.0197	10.1195	11.9264	13.6368	15.0962	15.1949	13.7046	18.4146	1.17531	0.396632
5801	ATXN10		53.488	51.8	18	19	17	16	22	22	20	16	20	14.2866	14.5514	14.3359	12.7215	18.7505	19.5362	16.8832	14.6183	18.4146	1.16881	0.367566
4345	NUP205		227.92	25.1	23	22	24	19	14	17	24	18	15	18.2551	16.849	20.239	15.1068	11.9322	15.0962	20.2598	16.4456	13.811	-1.19465	0.275893
1405	ATP6V1B2		56.5	41.5	19	14	18	17	18	15	19	17	18	15.0803	10.7221	15.1792	13.5166	15.3414	13.3202	16.039	15.5319	16.5732	1.10198	0.566976
1810	MCAM		71.607	40.2	21	24	24	23	27	24	30	28	23	16.6677	18.3807	20.239	18.2871	23.012	21.3122	25.3248	25.582	21.1768	1.21813	0.182178
3129	DPYSL2		58.162	65.1	18	18	15	7	7	5	18	16	19	14.2866	13.7856	12.6494	5.56565	5.96608	4.44005	15.1949	14.6183	17.4939	-1.28705	0.250235
4182	HM13		36.813	29.3	16	16	17	16	15	16	13	8	10	12.6992	12.2538	14.3359	12.7215	12.7845	14.2082	10.9741	7.30914	9.20731	-1.16923	0.430347
534	OPA1		115.88	42.2	16	18	18	12	16	15	15	12	13	12.6992	13.7856	15.1792	9.54111	13.6368	13.3202	12.6624	10.9637	11.9695	-1.15583	0.4286
2062	SMS		41.268	62.8	23	13	15	25	16	11	22	14	17	18.2551	9.95623	12.6494	19.8773	13.6368	9.76811	18.5715	12.791	15.6524	1.10494	0.531959
2713	SRSF9		25.542	72.9	15	15	10	15	14	12	17	13	15	11.9055	11.488	8.4329	11.9264	11.9322	10.6561	14.3507	11.8774	13.811	1.17126	0.43255
1538	NDUFS1		79.467	57.1	21	15	18	14	11	9	15	6	6	16.6677	11.488	15.1792	11.1313	9.37527	7.99209	12.6624	5.48186	5.52438	-1.66138	0.0156625
1859	UTRN		394.46	24.7	18	18	13	16	11	16	14	16	15	14.2866	13.7856	10.9628	12.7215	9.37527	14.2082	11.8182	14.6183	13.811	-1.01982	0.884018
2557	PTPN11		68.436	59.3	17	24	21	28	21	11	14	15	8	13.4929	18.3807	17.7091	22.2626	17.8983	9.76811	11.8182	13.7046	7.36585	-1.19739	0.361352
1735	ETFB		27.843	67.1	15	13	13	15	12	13	11	10	10	11.9055	9.95623	10.9628	11.9264	10.2276	11.5441	9.28575	9.13643	9.20731	-1.07046	0.752579
2962	SART3		109.93	52.2	20	24	19	18	17	19	18	18	15	15.874	18.3807	16.0225	14.3117	14.4891	16.8722	15.1949	16.4456	13.811	-1.10349	0.538335
3090	TOMM34		34.559	62.8	11	12	16	16	14	13	18	14	15	8.73069	9.19037	13.4926	12.7215	11.9322	11.5441	15.1949	12.791	13.811	1.24141	0.249975
1372	CSNK2A2	CSNK2A2	41.213	60.3	19	18	18	18	16	14	20	15	24	15.0803	13.7856	15.1792	14.3117	13.6368	12.4321	16.8832	13.7046	22.0975	1.05649	0.760836
2794	CUL4B		103.98	44.4	21	17	16	19	16	13	28	23	21	16.6677	13.0197	13.4926	15.1068	13.6368	11.5441	23.6364	21.0138	19.3353	1.20742	0.268906
587	DNAJA2		45.745	47.3	17	19	19	15	19	20	18	19	21	13.4929	14.5514	16.0225	11.9264	16.1937	17.7602	15.1949	17.3592	19.3353	1.10933	0.559966
2130	MANF		20.7	56	14	15	13	29	20	19	23	19	13	11.1118	11.488	10.9628	23.0577	17.046	16.8722	19.4157	17.3592	11.9695	1.57497	0.0110499
5945	DBNL		48.207	53	21	28	15	24	18	18	20	18	19	16.6677	21.4442	12.6494	19.0822	15.3414	15.9842	16.8832	16.4456	17.4939	-1.00289	0.961522
507	NRD1		131.7	33.2	32	30	26	21	13	15	22	23	21	25.3984	22.9759	21.9255	16.6969	11.0799	13.3202	18.5715	21.0138	19.3353	-1.40575	0.0201589
993	SERPINE1		45.059	48.5	21	19	13	33	31	26	21	21	17	16.6677	14.5514	10.9628	26.2381	26.4212	23.0883	17.7273	19.1865	15.6524	1.52096	0.0142644
37	SMCHD1		226.37	27.7	18	16	13	23	16	16	16	13	18	14.2866	12.2538	10.9628	18.2871	13.6368	14.2082	13.5065	11.8774	16.5732	1.17442	0.368592
1389	PSMB1		26.489	46.1	19	18	16	22	18	16	20	17	11	15.0803	13.7856	13.4926	17.492	15.3414	14.2082	16.8832	15.5319	10.128	1.05746	0.727029
5227	EHD4		61.174	62.1	9	8	7	7	10	9	7	5	10	7.14329	6.12691	5.90303	5.56565	8.52298	7.99209	5.90911	4.56821	9.20731	1.08916	0.757076
1279	NQO1		26.365	50.8	15	15	21	19	20	18	19	18	12	11.9055	11.488	17.7091	15.1068	17.046	15.9842	16.039	16.4456	11.0488	1.11514	0.494517
1813	MSH2		104.74	35.9	18	27	22	15	20	12	18	23	17	14.2866	20.6783	18.5524	11.9264	17.046	10.6561	15.1949	21.0138	15.6524	-1.16991	0.313851
2239	RPL27		15.798	60.3	18	15	18	25	19	17	21	19	17	14.2866	11.488	15.1792	19.8773	16.1937	15.0962	17.7273	17.3592	15.6524	1.24416	0.184465
2921	USP10		87.133	43.6	20	24	19	23	15	24	20	16	19	15.874	18.3807	16.0225	18.2871	12.7845	21.3122	16.8832	14.6183	17.4939	1.0082	0.970438
2631	PMPCA		58.252	46.1	17	19	19	12	18	21	12	14	18	13.4929	14.5514	16.0225	9.54111	15.3414	18.6482	10.1299	12.791	16.5732	-1.06153	0.701291
2913	MDC1		226.66	36	24	20	23	17	10	16	18	21	15	19.0488	15.3173	19.3957	13.5166	8.52298	14.2082	15.1949	19.1865	13.811	-1.27337	0.140694
2337	RAC1		23.467	58.8	16	18	15	22	14	17	20	17	13	12.6992	13.7856	12.6494	17.492	11.9322	15.0962	16.8832	15.5319	11.9695	1.1359	0.465594
3299	PITRM1		117.51	45.9	16	19	10	13	13	13	17	7	9	12.6992	14.5514	8.4329	10.3362	11.0799	11.5441	14.3507	6.3955	8.28658	-1.15121	0.46994
2328	RPL11		20.252	71.9	14	13	13	15	15	13	15	13	15	11.1118	9.95623	10.9628	11.9264	12.7845	11.5441	12.6624	11.8774	13.811	1.16459	0.434337
1998	RAB5C		23.482	66.7	15	16	15	20	13	11	20	15	12	11.9055	12.2538	12.6494	15.9019	11.0799	9.76811	16.8832	13.7046	11.0488	1.06478	0.714227
2228	COPS2		51.596	49.9	14	19	16	19	21	19	17	14	14	11.1118	14.5514	13.4926	15.1068	17.8983	16.8722	14.3507	12.791	12.8902	1.14809	0.430046
1187	ADH5		39.724	44.7	16	19	16	22	11	14	14	11	13	12.6992	14.5514	13.4926	17.492	9.37527	12.4321	11.8182	10.0501	11.9695	-1.11416	0.573092
2429	RPL19		23.466	42.9	10	19	15	22	15	16	14	12	12	7.93699	14.5514	12.6494	17.492	12.7845	14.2082	11.8182	10.9637	11.0488	1.1144	0.542756
4181	PNPT1		85.95	42.5	23	18	19	18	18	22	17	19	18	18.2551	13.7856	16.0225	14.3117	15.3414	19.5362	14.3507	17.3592	16.5732	1.014	0.943321
5136	API5		56.769	51	15	18	12	16	14	16	19	12	16	11.9055	13.7856	10.1195	12.7215	11.9322	14.2082	16.039	10.9637	14.7317	1.12531	0.541387
2386	GTF2I		107.97	50.5	26	30	28	23	24	20	7	8	13	20.6362	22.9759	23.6121	18.2871	20.4551	17.7602	5.90911	7.30914	11.9695	-1.64583	0.0293206
1481	RPS12		14.515	65.2	20	14	13	12	16	12	16	14	18	15.874	10.7221	10.9628	9.54111	13.6368	10.6561	13.5065	12.791	16.5732	1.02113	0.935195
2539	GLO1		20.777	65.8	17	18	19	16	16	18	16	13	17	13.4929	13.7856	16.0225	12.7215	13.6368	15.9842	13.5065	11.8774	15.6524	-1.03866	0.831373
6110	VDAC3		30.658	66.1	14	17	18	18	16	14	18	15	11	11.1118	13.0197	15.1792	14.3117	13.6368	12.4321	15.1949	13.7046	10.128	1.01001	0.925629
810	VAPB		27.228	57.6	11	16	16	16	13	13	14	13	16	8.73069	12.2538	13.4926	12.7215	11.0799	11.5441	11.8182	11.8774	14.7317	1.06988	0.717964
2914	CLINT1		68.259	35.4	26	22	19	22	27	14	18	13	14	20.6362	16.849	16.0225	17.492	23.012	12.4321	15.1949	11.8774	12.8902	-1.15196	0.396604
1627	HNRNPH3		36.926	67.1	15	13	15	14	13	11	18	9	9	11.9055	9.95623	12.6494	11.1313	11.0799	9.76811	15.1949	8.22278	8.28658	-1.08383	0.719027
4281	LMO7		153.67	57.2	12	14	11	17	12	14	50	50	36	9.52439	10.7221	9.27619	13.5166	10.2276	12.4321	42.2079	45.6821	33.1463	2.66257	0.0850328
484	BUB3		36.954	51.5	19	10	11	14	13	11	15	13	14	15.0803	7.65864	9.27619	11.1313	11.0799	9.76811	12.6624	11.8774	12.8902	1.08401	0.676388
4511	FAF2		52.623	58.7	14	24	19	15	12	18	12	10	13	11.1118	18.3807	16.0225	11.9264	10.2276	15.9842	10.1299	9.13643	11.9695	-1.31216	0.130424
1533	PSMB5		28.48	54.4	18	15	18	16	20	19	20	16	11	14.2866	11.488	15.1792	12.7215	17.046	16.8722	16.8832	14.6183	10.128	1.07767	0.650368
5920	XPO7		123.91	35.1	22	16	20	18	13	19	22	21	19	17.4614	12.2538	16.8658	14.3117	11.0799	16.8722	18.5715	19.1865	17.4939	1.04673	0.785409
1530	PSMA5		26.411	65.1	16	14	17	18	13	20	13	18	16	12.6992	10.7221	14.3359	14.3117	11.0799	17.7602	10.9741	16.4456	14.7317	1.12963	0.502828
2256	SUMO2		8.1111	45.1	19	21	14	21	17	13	15	14	17	15.0803	16.0831	11.8061	16.6969	14.4891	11.5441	12.6624	12.791	15.6524	-1.02509	0.878687
4443	CCDC47		55.873	36.4	12	14	18	15	16	14	12	14	11	9.52439	10.7221	15.1792	11.9264	13.6368	12.4321	10.1299	12.791	10.128	1.00272	0.956999
5503	NANS		40.307	56.5	21	19	14	20	16	15	20	13	16	16.6677	14.5514	11.8061	15.9019	13.6368	13.3202	16.8832	11.8774	14.7317	1.00349	0.982794
729	GLRX3		37.432	53.1	22	18	16	12	18	13	17	12	14	17.4614	13.7856	13.4926	9.54111	15.3414	11.5441	14.3507	10.9637	12.8902	-1.19895	0.303039
6348	BZW2		48.162	52.5	17	34	21	23	22	15	18	14	15	13.4929	26.0394	17.7091	18.2871	18.7505	13.3202	15.1949	12.791	13.811	-1.24229	0.185097
1596	ADSS		50.097	41.4	19	22	17	15	23	17	18	16	13	15.0803	16.849	14.3359	11.9264	19.6028	15.0962	15.1949	14.6183	11.9695	-1.04663	0.774783
1898	PITPNB		31.7	78.8	17	17	19	25	15	18	22	15	13	13.4929	13.0197	16.0225	19.8773	12.7845	15.9842	18.5715	13.7046	11.9695	1.09194	0.569656
2725	PABPC4		69.578	55.9	13	23	12	12	14	17	18	20	14	10.3181	17.6149	10.1195	9.54111	11.9322	15.0962	15.1949	18.2729	12.8902	1.08965	0.692013
2895	RBM39		57.089	42.7	20	21	18	18	17	15	18	15	13	15.874	16.0831	15.1792	14.3117	14.4891	13.3202	15.1949	13.7046	11.9695	-1.13595	0.462525
4683	CNDP2		52.878	58.9	10	15	12	11	13	14	11	12	15	7.93699	11.488	10.1195	8.74602	11.0799	12.4321	9.28575	10.9637	13.811	1.12235	0.600214
178	NACA		23.384	30.7	20	17	19	21	16	15	20	12	12	15.874	13.0197	16.0225	16.6969	13.6368	13.3202	16.8832	10.9637	11.0488	-1.08822	0.667343
2042	KPNA1		60.221	33.3	21	21	19	21	13	18	19	15	18	16.6677	16.0831	16.0225	16.6969	11.0799	15.9842	16.039	13.7046	16.5732	-1.08292	0.63324
2075	PPP5C		56.878	54.9	17	21	18	15	16	18	15	17	20	13.4929	16.0831	15.1792	11.9264	13.6368	15.9842	12.6624	15.5319	18.4146	-1.01536	0.894199
1821	NAMPT		55.52	46.8	17	18	15	12	12	11	13	14	20	13.4929	13.7856	12.6494	9.54111	10.2276	9.76811	10.9741	12.791	18.4146	-1.11349	0.522316
1942	RBM25		100.18	28.4	18	16	17	16	22	20	17	16	23	14.2866	12.2538	14.3359	12.7215	18.7505	17.7602	14.3507	14.6183	21.1768	1.21559	0.265062
2323	RPL30		12.784	76.5	12	13	16	17	14	16	19	14	12	9.52439	9.95623	13.4926	13.5166	11.9322	14.2082	16.039	12.791	11.0488	1.20606	0.306742
3103	RAB11B		24.488	59.2	19	15	11	15	13	13	17	12	10	15.0803	11.488	9.27619	11.9264	11.0799	11.5441	14.3507	10.9637	9.20731	-1.03788	0.849533
1604	SERPINB1		42.741	54.6	15	20	15	19	14	11	16	19	17	11.9055	15.3173	12.6494	15.1068	11.9322	9.76811	13.5065	17.3592	15.6524	1.04491	0.825984
2137	ADAR		103.64	49.6	14	14	11	16	12	10	10	15	8	11.1118	10.7221	9.27619	12.7215	10.2276	8.8801	8.44159	13.7046	7.36585	-1.01433	0.942907
5578	FAM49B		36.748	69.4	17	20	17	22	18	15	14	13	9	13.4929	15.3173	14.3359	17.492	15.3414	13.3202	11.8182	11.8774	8.28658	-1.10439	0.603135
1582	CMPK1		22.222	60.7	15	16	13	21	16	11	21	14	13	11.9055	12.2538	10.9628	16.6969	13.6368	9.76811	17.7273	12.791	11.9695	1.17575	0.371231
2880	FLOT2		47.064	61.2	10	15	13	10	16	13	5	9	8	7.93699	11.488	10.9628	7.95093	13.6368	11.5441	4.22079	8.22278	7.36585	-1.14798	0.508758
3900	RAVER1		77.859	64.4	17	18	17	18	17	19	20	16	19	13.4929	13.7856	14.3359	14.3117	14.4891	16.8722	16.8832	14.6183	17.4939	1.13745	0.45999
5052	RBM4		40.313	50	16	17	13	16	17	16	18	14	21	12.6992	13.0197	10.9628	12.7215	14.4891	14.2082	15.1949	12.791	19.3353	1.2096	0.310303
1169	UMPS		52.221	56.9	15	20	21	20	17	19	19	18	16	11.9055	15.3173	17.7091	15.9019	14.4891	16.8722	16.039	16.4456	14.7317	1.05136	0.749996
1222	P4HA1		60.966	50.6	17	18	17	10	12	11	13	7	11	13.4929	13.7856	14.3359	7.95093	10.2276	9.76811	10.9741	6.3955	10.128	-1.50113	0.0371391
2230	RAP1B		18.778	63.6	13	15	14	17	12	11	13	13	17	10.3181	11.488	11.8061	13.5166	10.2276	9.76811	10.9741	11.8774	15.6524	1.07128	0.727069
4761	NUDCD1		66.755	55.4	23	26	17	20	16	17	19	22	19	18.2551	19.9125	14.3359	15.9019	13.6368	15.0962	16.039	20.1001	17.4939	-1.06858	0.643269
279	COPE		34.482	50	14	16	15	21	14	15	13	15	13	11.1118	12.2538	12.6494	16.6969	11.9322	13.3202	10.9741	13.7046	11.9695	1.09118	0.627158
3771	ALYREF		26.888	49	15	14	12	16	14	13	15	11	10	11.9055	10.7221	10.1195	12.7215	11.9322	11.5441	12.6624	10.0501	9.20731	1.04006	0.828801
5982	CDV3		27.335	77.5	19	18	18	26	16	14	24	10	14	15.0803	13.7856	15.1792	20.6724	13.6368	12.4321	20.2598	9.13643	12.8902	1.01064	0.900789
3098	STXBP2		66.452	58.3	16	17	19	21	16	16	19	14	11	12.6992	13.0197	16.0225	16.6969	13.6368	14.2082	16.039	12.791	10.128	1.00021	0.955371
3560	POTEE;POTEF		121.36	16	17	17	17	18	21	11	17	16	12	13.4929	13.0197	14.3359	14.3117	17.8983	9.76811	14.3507	14.6183	11.0488	1.00366	0.963703
2471	SET		32.103	42.2	21	15	11	15	12	8	13	8	11	16.6677	11.488	9.27619	11.9264	10.2276	7.10408	10.9741	7.30914	10.128	-1.29815	0.194412
2310	RPL23		14.865	80.7	14	17	14	17	15	13	18	13	15	11.1118	13.0197	11.8061	13.5166	12.7845	11.5441	15.1949	11.8774	13.811	1.09535	0.624626
2489	EWSR1		62.507	17.5	18	18	19	17	15	14	11	15	12	14.2866	13.7856	16.0225	13.5166	12.7845	12.4321	9.28575	13.7046	11.0488	-1.21185	0.292681
1251	SNRPB;SNRPN		23.656	36.4	15	14	15	17	12	12	19	14	10	11.9055	10.7221	12.6494	13.5166	10.2276	10.6561	16.039	12.791	9.20731	1.0267	0.864501
1600	ADSL		54.889	48.6	19	18	21	16	17	18	16	14	15	15.0803	13.7856	17.7091	12.7215	14.4891	15.9842	13.5065	12.791	13.811	-1.1182	0.528016
2264	YWHAG		28.302	54.3	13	14	15	16	16	13	10	9	9	10.3181	10.7221	12.6494	12.7215	13.6368	11.5441	8.44159	8.22278	8.28658	-1.072	0.759184
340	U2SURP		118.29	39.9	17	19	19	15	15	17	16	17	13	13.4929	14.5514	16.0225	11.9264	12.7845	15.0962	13.5065	15.5319	11.9695	-1.09056	0.61941
2237	RPL15		24.146	58.3	13	14	13	21	17	13	13	13	10	10.3181	10.7221	10.9628	16.6969	14.4891	11.5441	10.9741	11.8774	9.20731	1.16847	0.403892
3203	LRRFIP1		82.688	38.8	18	15	15	12	13	14	17	15	12	14.2866	11.488	12.6494	9.54111	11.0799	12.4321	14.3507	13.7046	11.0488	-1.065	0.728273
6113	FARSA		57.563	55.3	18	25	17	19	15	14	13	11	16	14.2866	19.1466	14.3359	15.1068	12.7845	12.4321	10.9741	10.0501	14.7317	-1.25577	0.187968
6050	COPS3		47.873	59.6	18	18	14	15	14	13	16	19	16	14.2866	13.7856	11.8061	11.9264	11.9322	11.5441	13.5065	17.3592	14.7317	1.01559	0.964847
210	PGRMC1		21.671	51.3	15	13	12	17	14	11	13	11	10	11.9055	9.95623	10.1195	13.5166	11.9322	9.76811	10.9741	10.0501	9.20731	1.02323	0.887062
563	DIAPH1		141.35	34.7	29	25	27	12	11	16	16	22	26	23.0173	19.1466	22.7688	9.54111	9.37527	14.2082	13.5065	20.1001	23.939	-1.43228	0.0554749
1909	LMAN1		57.548	40.6	14	13	10	13	11	13	15	14	12	11.1118	9.95623	8.4329	10.3362	9.37527	11.5441	12.6624	12.791	11.0488	1.1484	0.513257
2425	ARF1;ARF3		20.697	57.5	18	13	12	16	13	14	14	16	12	14.2866	9.95623	10.1195	12.7215	11.0799	12.4321	11.8182	14.6183	11.0488	1.07267	0.717447
2575	C1QBP		31.362	42.9	15	13	16	18	17	17	20	16	12	11.9055	9.95623	13.4926	14.3117	14.4891	15.0962	16.8832	14.6183	11.0488	1.22258	0.258382
5845	TJP2		137.34	41	19	23	19	18	16	19	17	24	18	15.0803	17.6149	16.0225	14.3117	13.6368	16.8722	14.3507	21.9274	16.5732	1.00243	0.974618
3563	MTHFD1L		105.79	36.7	17	16	14	18	17	13	13	11	12	13.4929	12.2538	11.8061	14.3117	14.4891	11.5441	10.9741	10.0501	11.0488	-1.03711	0.862143
1715	CPOX		50.151	54.2	12	12	8	10	11	6	12	10	11	9.52439	9.19037	6.74632	7.95093	9.37527	5.32806	10.1299	9.13643	10.128	1.02212	0.943693
2563	PSME1		26.87	75.5	17	17	15	16	13	16	16	14	12	13.4929	13.0197	12.6494	12.7215	11.0799	14.2082	13.5065	12.791	11.0488	-1.03939	0.833699
4515	AP2M1		49.389	58	13	19	18	15	17	15	14	14	16	10.3181	14.5514	15.1792	11.9264	14.4891	13.3202	11.8182	12.791	14.7317	-1.01291	0.942393
5657	CHCHD3		26.152	60.4	15	15	13	13	12	15	18	14	13	11.9055	11.488	10.9628	10.3362	10.2276	13.3202	15.1949	12.791	11.9695	1.07461	0.721666
3006	PTGES3		16.476	56.1	15	16	14	16	15	14	13	15	14	11.9055	12.2538	11.8061	12.7215	12.7845	12.4321	10.9741	13.7046	12.8902	1.04972	0.804925
2560	PPAT		57.398	36.6	22	22	23	15	19	18	19	19	16	17.4614	16.849	19.3957	11.9264	16.1937	15.9842	16.039	17.3592	14.7317	-1.16456	0.341531
4433	NCLN		62.846	44.1	17	15	12	12	14	12	12	11	11	13.4929	11.488	10.1195	9.54111	11.9322	10.6561	10.1299	10.0501	10.128	-1.12434	0.5463
1463	RRM1		90.069	42.7	19	23	26	13	18	19	9	15	15	15.0803	17.6149	21.9255	10.3362	15.3414	16.8722	7.59743	13.7046	13.811	-1.40661	0.0441044
2782	SNW1		61.494	51.3	15	19	18	15	16	15	13	18	17	11.9055	14.5514	15.1792	11.9264	13.6368	13.3202	10.9741	16.4456	15.6524	-1.01607	0.90837
2994	PLCB4		136.1	49.5	32	34	26	24	27	29	15	17	13	25.3984	26.0394	21.9255	19.0822	23.012	25.7523	12.6624	15.5319	11.9695	-1.35845	0.0549958
4025	ENAH		60.348	47.7	22	19	22	20	22	15	17	16	16	17.4614	14.5514	18.5524	15.9019	18.7505	13.3202	14.3507	14.6183	14.7317	-1.10316	0.573636
2113	ATP1B3		31.512	48	17	13	13	18	14	11	20	11	15	13.4929	9.95623	10.9628	14.3117	11.9322	9.76811	16.8832	10.0501	13.811	1.11526	0.549306
627	NDUFS2		51.851	52.1	16	16	10	9	9	13	12	8	12	12.6992	12.2538	8.4329	7.15583	7.67068	11.5441	10.1299	7.30914	11.0488	-1.21717	0.318475
1754	TXLNA		61.89	54.6	15	19	15	17	24	18	16	19	20	11.9055	14.5514	12.6494	13.5166	20.4551	15.9842	13.5065	17.3592	18.4146	1.2688	0.181725
5655	LYAR		43.614	51.5	16	22	14	18	19	13	19	20	20	12.6992	16.849	11.8061	14.3117	16.1937	11.5441	16.039	18.2729	18.4146	1.1459	0.457541
863	OXSR1	OXSR1	58.022	45	17	21	16	19	18	17	18	22	19	13.4929	16.0831	13.4926	15.1068	15.3414	15.0962	15.1949	20.1001	17.4939	1.14159	0.456505
2200	MYL6		16.961	82.1	13	11	15	16	12	10	15	10	14	10.3181	8.42451	12.6494	12.7215	10.2276	8.8801	12.6624	9.13643	12.8902	1.05948	0.739302
2274	RPS15A		14.839	64.6	19	13	16	20	13	11	15	13	12	15.0803	9.95623	13.4926	15.9019	11.0799	9.76811	12.6624	11.8774	11.0488	-1.06525	0.775046
5036	GNL3		60.54	44.1	18	20	19	18	20	18	13	18	15	14.2866	15.3173	16.0225	14.3117	17.046	15.9842	10.9741	16.4456	13.811	-1.03026	0.855376
6034	G3BP2		54.12	39.6	20	23	16	15	26	17	17	13	15	15.874	17.6149	13.4926	11.9264	22.1597	15.0962	14.3507	11.8774	13.811	-1.05315	0.738505
6094	C14orf166		28.068	63.5	14	14	11	15	13	13	14	12	11	11.1118	10.7221	9.27619	11.9264	11.0799	11.5441	11.8182	10.9637	10.128	1.08422	0.688676
878		MAP4K4	145	33.3	22	23	15	16	13	8	20	17	15	17.4614	17.6149	12.6494	12.7215	11.0799	7.10408	16.8832	15.5319	13.811	-1.23751	0.207667
5411	GLOD4		33.232	59.7	21	19	16	20	15	13	16	14	13	16.6677	14.5514	13.4926	15.9019	12.7845	11.5441	13.5065	12.791	11.9695	-1.13919	0.469507
1595	HMOX2		36.032	58.5	16	19	16	15	14	12	21	15	13	12.6992	14.5514	13.4926	11.9264	11.9322	10.6561	17.7273	13.7046	11.9695	-1.04582	0.802029
6173	ACOT9		46.354	47.5	9	16	12	17	13	12	13	16	11	7.14329	12.2538	10.1195	13.5166	11.0799	10.6561	10.9741	14.6183	10.128	1.20225	0.361993
775	AP2A2		103.96	45	19	23	16	16	16	12	16	14	15	15.0803	17.6149	13.4926	12.7215	13.6368	10.6561	13.5065	12.791	13.811	-1.19777	0.294087
4878	NCAPG		114.33	41.2	20	18	20	20	16	16	16	18	18	15.874	13.7856	16.8658	15.9019	13.6368	14.2082	13.5065	16.4456	16.5732	-1.03078	0.864978
5559	MDN1		632.81	18.7	26	30	26	28	18	29	25	19	24	20.6362	22.9759	21.9255	22.2626	15.3414	25.7523	21.104	17.3592	22.0975	-1.05777	0.689827
2204	RPS20		13.373	49.6	15	12	11	17	12	15	14	12	10	11.9055	9.19037	9.27619	13.5166	10.2276	13.3202	11.8182	10.9637	9.20731	1.13679	0.513993
2011	BCAP31		27.991	61	7	13	14	19	10	5	11	9	5	5.55589	9.95623	11.8061	15.1068	8.52298	4.44005	9.28575	8.22278	4.60365	-1.08877	0.756544
4211	NUP210		205.11	27.3	26	20	24	26	21	25	24	16	20	20.6362	15.3173	20.239	20.6724	17.8983	22.2003	20.2598	14.6183	18.4146	1.01494	0.888291
1407	CSRP1		20.567	68.9	17	19	16	19	17	12	18	18	15	13.4929	14.5514	13.4926	15.1068	14.4891	10.6561	15.1949	16.4456	13.811	1.03165	0.860988
5293	HEATR1		242.37	22.8	17	21	19	20	14	18	15	12	10	13.4929	16.0831	16.0225	15.9019	11.9322	15.9842	12.6624	10.9637	9.20731	-1.18976	0.339771
248	PES1		68.002	38.1	19	21	15	18	15	18	15	13	15	15.0803	16.0831	12.6494	14.3117	12.7845	15.9842	12.6624	11.8774	13.811	-1.07607	0.663608
2165	CTBP2		48.944	58.2	15	18	13	15	15	12	14	15	16	11.9055	13.7856	10.9628	11.9264	12.7845	10.6561	11.8182	13.7046	14.7317	1.03156	0.893992
6106	PLAA		87.156	47.7	19	22	18	16	12	18	18	16	18	15.0803	16.849	15.1792	12.7215	10.2276	15.9842	15.1949	14.6183	16.5732	-1.10428	0.536985
2056	MSH6		152.78	36.7	19	18	18	17	12	20	16	18	17	15.0803	13.7856	15.1792	13.5166	10.2276	17.7602	13.5065	16.4456	15.6524	-1.01126	0.929509
2698	TARDBP		44.739	38.6	12	11	13	11	11	13	13	14	13	9.52439	8.42451	10.9628	8.74602	9.37527	11.5441	10.9741	12.791	11.9695	1.13103	0.558892
433	SART1		90.254	42.4	16	16	14	15	13	14	14	16	17	12.6992	12.2538	11.8061	11.9264	11.0799	12.4321	11.8182	14.6183	15.6524	1.05453	0.800031
2844	IL18		21.896	81	25	24	20	24	19	14	22	16	13	19.8425	18.3807	16.8658	19.0822	16.1937	12.4321	18.5715	14.6183	11.9695	-1.1864	0.300627
3221	TIMM50		50.464	31.1	11	14	18	14	12	15	12	12	13	8.73069	10.7221	15.1792	11.1313	10.2276	13.3202	10.1299	10.9637	11.9695	-1.02247	0.934651
3241	ARHGAP29		142.06	52.9	13	14	7	23	23	18	29	18	18	10.3181	10.7221	5.90303	18.2871	19.6028	15.9842	24.4806	16.4456	16.5732	2.06682	0.000663083
3586	NAPRT		57.578	47	21	24	23	20	17	17	9	8	8	16.6677	18.3807	19.3957	15.9019	14.4891	15.0962	7.59743	7.30914	7.36585	-1.60698	0.0175471
3801	CARM1		65.853	32.2	11	18	13	17	19	13	16	14	14	8.73069	13.7856	10.9628	13.5166	16.1937	11.5441	13.5065	12.791	12.8902	1.20138	0.334007
498	NUDT21		26.227	51.5	17	12	14	15	11	11	19	11	11	13.4929	9.19037	11.8061	11.9264	9.37527	9.76811	16.039	10.0501	10.128	-1.02514	0.926922
1229	APEH		81.224	40	25	19	16	15	19	14	12	18	10	19.8425	14.5514	13.4926	11.9264	16.1937	12.4321	10.1299	16.4456	9.20731	-1.25464	0.18735
2083	METAP1		43.215	59.8	16	17	11	12	13	16	12	19	14	12.6992	13.0197	9.27619	9.54111	11.0799	14.2082	10.1299	17.3592	12.8902	1.07456	0.762096
2149	OXCT1		56.157	41	19	22	17	14	10	16	14	10	14	15.0803	16.849	14.3359	11.1313	8.52298	14.2082	11.8182	9.13643	12.8902	-1.36662	0.0795854
1475	CDK2	CDK2	33.929	65.1	23	20	17	23	19	17	24	18	16	18.2551	15.3173	14.3359	18.2871	16.1937	15.0962	20.2598	16.4456	14.7317	1.05424	0.735985
1839	CRK		33.83	73	16	15	22	20	19	18	17	16	16	12.6992	11.488	18.5524	15.9019	16.1937	15.9842	14.3507	14.6183	14.7317	1.07372	0.637884
2493	TAGLN		22.611	89.6	27	20	28	29	17	15	11	6	5	21.4299	15.3173	23.6121	23.0577	14.4891	13.3202	9.28575	5.48186	4.60365	-1.7187	0.0514225
1086	CYC1		35.422	30.5	18	14	15	17	15	20	14	10	13	14.2866	10.7221	12.6494	13.5166	12.7845	17.7602	11.8182	9.13643	11.9695	1.02216	0.892884
1443	ITGA6		121.66	47	15	12	11	7	4	9	9	11	11	11.9055	9.19037	9.27619	5.56565	3.40919	7.99209	7.59743	10.0501	10.128	-1.35764	0.152108
2418	SARNP		23.671	60.5	10	11	10	15	12	9	13	11	12	7.93699	8.42451	8.4329	11.9264	10.2276	7.99209	10.9741	10.0501	11.0488	1.2547	0.292831
2786	SNX1		59.069	50	17	18	16	18	19	15	14	20	15	13.4929	13.7856	13.4926	14.3117	16.1937	13.3202	11.8182	18.2729	13.811	1.07585	0.690359
1445	TUBG1;TUBG2		51.169	52.3	17	24	17	13	13	17	10	14	17	13.4929	18.3807	14.3359	10.3362	11.0799	15.0962	8.44159	12.791	15.6524	-1.25916	0.173039
4403	USP7		126.27	39.3	19	15	18	16	13	13	20	13	10	15.0803	11.488	15.1792	12.7215	11.0799	11.5441	16.8832	11.8774	9.20731	-1.13888	0.503186
4975	TMEM43		44.875	58	15	12	17	13	15	18	15	17	23	11.9055	9.19037	14.3359	10.3362	12.7845	15.9842	12.6624	15.5319	21.1768	1.24854	0.235458
1314	HMGA1		11.676	61.7	15	15	16	16	12	12	16	11	12	11.9055	11.488	13.4926	12.7215	10.2276	10.6561	13.5065	10.0501	11.0488	-1.08154	0.705896
2638	TWF1		40.282	51.4	11	13	11	15	12	11	18	12	13	8.73069	9.95623	9.27619	11.9264	10.2276	9.76811	15.1949	10.9637	11.9695	1.25255	0.271808
1153	TXN		11.737	59	16	19	17	18	17	14	16	16	12	12.6992	14.5514	14.3359	14.3117	14.4891	12.4321	13.5065	14.6183	11.0488	-1.03441	0.860045
5084	POLDIP3		46.089	63.2	9	16	11	12	12	14	11	9	15	7.14329	12.2538	9.27619	9.54111	10.2276	12.4321	9.28575	8.22278	13.811	1.10766	0.647967
796	LETM1		83.353	42.9	13	14	12	8	8	9	10	11	8	10.3181	10.7221	10.1195	6.36074	6.81838	7.99209	8.44159	10.0501	7.36585	-1.32513	0.188996
1422	OSBP		89.42	44.2	17	18	16	15	21	14	21	12	10	13.4929	13.7856	13.4926	11.9264	17.8983	12.4321	17.7273	10.9637	9.20731	-1.0173	0.938867
1491	PSMA4		29.483	58.6	13	13	17	15	14	18	12	13	10	10.3181	9.95623	14.3359	11.9264	11.9322	15.9842	10.1299	11.8774	9.20731	1.02654	0.866763
5266	UNC45A		101.67	36.7	18	19	17	18	16	17	17	19	15	14.2866	14.5514	14.3359	14.3117	13.6368	15.0962	14.3507	17.3592	13.811	1.02568	0.892995
5073	AP1M1		48.586	51.5	15	23	13	15	11	14	16	12	16	11.9055	17.6149	10.9628	11.9264	9.37527	12.4321	13.5065	10.9637	14.7317	-1.1101	0.542534
761	ERLIN2		37.839	49.3	16	19	18	14	20	13	18	12	17	12.6992	14.5514	15.1792	11.1313	17.046	11.5441	15.1949	10.9637	15.6524	-1.04081	0.820083
4493	EFHD2		26.697	62.5	13	10	10	11	8	11	11	11	13	10.3181	7.65864	8.4329	8.74602	6.81838	9.76811	9.28575	10.0501	11.9695	1.07229	0.766286
2298	CNBP		18.742	74.7	13	19	21	19	17	16	14	16	14	10.3181	14.5514	17.7091	15.1068	14.4891	14.2082	11.8182	14.6183	12.8902	-1.02438	0.920096
817	PGLS		27.547	56.2	11	12	9	17	10	14	14	12	12	8.73069	9.19037	7.58961	13.5166	8.52298	12.4321	11.8182	10.9637	11.0488	1.3387	0.169816
2508	PLOD1		83.549	48.4	15	14	9	13	15	13	14	7	14	11.9055	10.7221	7.58961	10.3362	12.7845	11.5441	11.8182	6.3955	12.8902	1.08827	0.692738
3080	TRIP6		50.287	71	14	20	13	18	16	23	18	16	20	11.1118	15.3173	10.9628	14.3117	13.6368	20.4242	15.1949	14.6183	18.4146	1.29173	0.161093
1391	HIST1H2AD		14.107	53.1	11	11	15	11	11	16	10	12	13	8.73069	8.42451	12.6494	8.74602	9.37527	14.2082	8.44159	10.9637	11.9695	1.0687	0.746832
5249	PNN		81.627	30.8	14	17	14	13	16	14	15	14	13	11.1118	13.0197	11.8061	10.3362	13.6368	12.4321	12.6624	12.791	11.9695	1.02717	0.90141
488	AP1G1		91.35	31.3	18	17	17	15	16	14	16	17	13	14.2866	13.0197	14.3359	11.9264	13.6368	12.4321	13.5065	15.5319	11.9695	-1.05419	0.767315
2597	GOLGA3		167.35	36	14	13	16	17	12	16	16	16	18	11.1118	9.95623	13.4926	13.5166	10.2276	14.2082	13.5065	14.6183	16.5732	1.19573	0.336919
2688	GPS1		55.092	46.2	14	15	13	16	12	13	10	16	14	11.1118	11.488	10.9628	12.7215	10.2276	11.5441	8.44159	14.6183	12.8902	1.04943	0.823633
6026	UBQLN1		62.518	29.5	21	20	10	15	14	10	12	15	9	16.6677	15.3173	8.4329	11.9264	11.9322	8.8801	10.1299	13.7046	8.28658	-1.24632	0.233502
739	DDAH1		31.121	74.4	15	16	15	20	13	18	17	17	18	11.9055	12.2538	12.6494	15.9019	11.0799	15.9842	14.3507	15.5319	16.5732	1.21468	0.28493
4762	ERBB2IP		152.29	41.7	31	28	29	14	15	13	17	17	9	24.6047	21.4442	24.4554	11.1313	12.7845	11.5441	14.3507	15.5319	8.28658	-1.91512	0.000337464
4874	VRK1	VRK1	45.476	58.8	19	22	16	12	14	16	12	15	15	15.0803	16.849	13.4926	9.54111	11.9322	14.2082	10.1299	13.7046	13.811	-1.23889	0.208258
194	AIP		37.636	71.2	20	13	15	22	13	13	13	14	12	15.874	9.95623	12.6494	17.492	11.0799	11.5441	10.9741	12.791	11.0488	-1.02708	0.921171
2120	NAPA		33.232	88.5	11	12	15	19	12	17	16	12	14	8.73069	9.19037	12.6494	15.1068	10.2276	15.0962	13.5065	10.9637	12.8902	1.27232	0.203856
2348	RPL38		8.2178	52.9	15	12	9	15	11	14	14	10	14	11.9055	9.19037	7.58961	11.9264	9.37527	12.4321	11.8182	9.13643	12.8902	1.17793	0.433214
2045	RAP1GDS1		66.387	39.6	14	18	13	13	17	14	11	8	11	11.1118	13.7856	10.9628	10.3362	14.4891	12.4321	9.28575	7.30914	10.128	-1.12097	0.554072
3494	PPP1R18		67.942	58.7	14	14	12	12	17	13	13	18	11	11.1118	10.7221	10.1195	9.54111	14.4891	11.5441	10.9741	16.4456	10.128	1.1442	0.51315
5174	NAA50		19.398	75.7	14	13	14	23	14	15	15	14	12	11.1118	9.95623	11.8061	18.2871	11.9322	13.3202	12.6624	12.791	11.0488	1.2174	0.282473
1474	POLR2A		217.17	29.3	17	20	13	16	11	18	14	14	11	13.4929	15.3173	10.9628	12.7215	9.37527	15.9842	11.8182	12.791	10.128	-1.09239	0.612331
2790	CUL1		89.677	49.7	17	19	13	16	15	14	14	10	12	13.4929	14.5514	10.9628	12.7215	12.7845	12.4321	11.8182	9.13643	11.0488	-1.11542	0.55822
2949	GAPVD1		162.23	35.7	18	21	19	16	13	16	21	17	18	14.2866	16.0831	16.0225	12.7215	11.0799	14.2082	17.7273	15.5319	16.5732	-1.05627	0.73194
3017	RCN1		38.89	51.4	18	16	11	18	12	14	17	8	14	14.2866	12.2538	9.27619	14.3117	10.2276	12.4321	14.3507	7.30914	12.8902	-1.00156	0.996548
6021	MYO6		148.66	46.1	21	19	9	29	23	21	6	1	2	16.6677	14.5514	7.58961	23.0577	19.6028	18.6482	5.06495	0.913643	1.84146	-1.12279	0.408326
5259	TMX1		31.791	35	14	16	16	17	15	16	17	14	11	11.1118	12.2538	13.4926	13.5166	12.7845	14.2082	14.3507	12.791	10.128	1.05511	0.754872
1055	CTSB		37.821	40.4	12	16	13	15	16	6	17	9	6	9.52439	12.2538	10.9628	11.9264	13.6368	5.32806	14.3507	8.22278	5.52438	-1.11007	0.63817
1888	PRRC2A		228.86	28.3	16	18	15	18	13	19	9	9	13	12.6992	13.7856	12.6494	14.3117	11.0799	16.8722	7.59743	8.22278	11.9695	-1.11726	0.550227
6193	SBDS		28.763	67.2	19	12	14	20	13	20	15	6	7	15.0803	9.19037	11.8061	15.9019	11.0799	17.7602	12.6624	5.48186	6.44512	-1.04071	0.835256
3306	TOR1AIP1		66.248	44.1	8	12	12	10	8	10	10	11	12	6.34959	9.19037	10.1195	7.95093	6.81838	8.8801	8.44159	10.0501	11.0488	1.03646	0.882892
5730	MAT2B		37.551	66.2	17	13	11	15	10	10	13	9	10	13.4929	9.95623	9.27619	11.9264	8.52298	8.8801	10.9741	8.22278	9.20731	-1.13367	0.554927
2595	CRYZ		35.206	72.9	13	12	14	16	14	12	17	15	9	10.3181	9.19037	11.8061	12.7215	11.9322	10.6561	14.3507	13.7046	8.28658	1.14406	0.475094
2327	RPL32		15.86	60.7	13	19	17	19	16	11	17	12	8	10.3181	14.5514	14.3359	15.1068	13.6368	9.76811	14.3507	10.9637	7.36585	-1.1014	0.641261
703	EIF3J		29.062	55	15	17	20	23	17	16	16	11	13	11.9055	13.0197	16.8658	18.2871	14.4891	14.2082	13.5065	10.0501	11.9695	-1.01299	0.997377
5480	RPRD1B		36.899	54.6	17	12	12	14	12	13	21	13	11	13.4929	9.19037	10.1195	11.1313	10.2276	11.5441	17.7273	11.8774	10.128	1.10716	0.594381
1178	ACADM		46.588	45.6	19	23	17	18	18	15	17	20	15	15.0803	17.6149	14.3359	14.3117	15.3414	13.3202	14.3507	18.2729	13.811	-1.05206	0.74368
2839	COTL1		15.945	72.5	11	14	13	15	11	8	14	8	8	8.73069	10.7221	10.9628	11.9264	9.37527	7.10408	11.8182	7.30914	7.36585	-1.10806	0.66089
789	IKBKAP		150.25	41.4	18	21	15	20	18	18	22	17	23	14.2866	16.0831	12.6494	15.9019	15.3414	15.9842	18.5715	15.5319	21.1768	1.19142	0.312501
904	ACTL6A		47.46	47.8	10	12	9	6	7	9	10	13	12	7.93699	9.19037	7.58961	4.77056	5.96608	7.99209	8.44159	11.8774	11.0488	1.0134	0.982583
1752	CAP2		52.823	58.9	16	21	19	13	17	20	17	20	19	12.6992	16.0831	16.0225	10.3362	14.4891	17.7602	14.3507	18.2729	17.4939	1.03452	0.881586
4378	CELF1		51.545	37.1	11	19	18	11	18	8	13	19	16	8.73069	14.5514	15.1792	8.74602	15.3414	7.10408	10.9741	17.3592	14.7317	-1.03591	0.826086
5312	EPS8L2		82.322	40.1	13	12	11	11	13	14	14	13	12	10.3181	9.19037	9.27619	8.74602	11.0799	12.4321	11.8182	11.8774	11.0488	1.16386	0.474147
5337	ACAD9		68.76	44.9	15	16	16	12	14	13	14	13	15	11.9055	12.2538	13.4926	9.54111	11.9322	11.5441	11.8182	11.8774	13.811	-1.06778	0.718375
5980	NUP50		50.144	64.7	13	17	17	14	13	16	13	14	16	10.3181	13.0197	14.3359	11.1313	11.0799	14.2082	10.9741	12.791	14.7317	-1.00576	0.965245
2302	PPP2CB		35.575	63.8	12	15	15	19	15	11	14	13	11	9.52439	11.488	12.6494	15.1068	12.7845	9.76811	11.8182	11.8774	10.128	1.06178	0.727452
4843	ATXN2		106.05	41.2	21	22	15	14	18	14	17	16	14	16.6677	16.849	12.6494	11.1313	15.3414	12.4321	14.3507	14.6183	12.8902	-1.14323	0.420249
2143	SEC13		35.54	71.4	14	13	15	18	13	15	16	15	12	11.1118	9.95623	12.6494	14.3117	11.0799	13.3202	13.5065	13.7046	11.0488	1.14142	0.470921
2007	SMARCA4		181.26	23.9	20	13	11	16	14	15	14	15	10	15.874	9.95623	9.27619	12.7215	11.9322	13.3202	11.8182	13.7046	9.20731	1.03548	0.852675
2164	EIF6		26.599	50.2	12	12	11	14	14	14	13	10	14	9.52439	9.19037	9.27619	11.1313	11.9322	12.4321	10.9741	9.13643	12.8902	1.22354	0.330208
3718	YTHDF3		63.86	46.3	16	16	17	15	17	12	12	13	13	12.6992	12.2538	14.3359	11.9264	14.4891	10.6561	10.1299	11.8774	11.9695	-1.10598	0.599736
5390	C12orf10		42.477	42	15	13	13	17	11	13	14	6	13	11.9055	9.95623	10.9628	13.5166	9.37527	11.5441	11.8182	5.48186	11.9695	-1.03051	0.90485
5768	SEPT10		58.136	50.9	13	18	12	15	15	13	9	13	10	10.3181	13.7856	10.1195	11.9264	12.7845	11.5441	7.59743	11.8774	9.20731	-1.05404	0.776329
708	IDH1		46.659	55.3	9	11	9	12	6	9	6	4	4	7.14329	8.42451	7.58961	9.54111	5.11379	7.99209	5.06495	3.65457	3.68292	-1.32141	0.28445
720	DNAJC8		29.841	41.1	14	13	13	9	13	16	13	13	14	11.1118	9.95623	10.9628	7.15583	11.0799	14.2082	10.9741	11.8774	12.8902	1.06437	0.784909
2827	BYSL		49.601	52.4	12	12	16	13	12	10	16	14	13	9.52439	9.19037	13.4926	10.3362	10.2276	8.8801	13.5065	12.791	11.9695	1.05117	0.782135
3304	RRP12		143.7	37.3	27	20	19	15	13	14	14	17	12	21.4299	15.3173	16.0225	11.9264	11.0799	12.4321	11.8182	15.5319	11.0488	-1.42935	0.0358068
5826	GRHPR		35.668	54.9	14	12	14	13	11	12	14	12	11	11.1118	9.19037	11.8061	10.3362	9.37527	10.6561	11.8182	10.9637	10.128	-1.01484	0.956514
6291	CD2AP		71.45	51.2	18	19	14	17	15	15	20	15	16	14.2866	14.5514	11.8061	13.5166	12.7845	13.3202	16.8832	13.7046	14.7317	1.04493	0.818733
2290	SNRPD2		13.527	71.2	10	9	13	13	11	11	14	10	10	7.93699	6.89278	10.9628	10.3362	9.37527	9.76811	11.8182	9.13643	9.20731	1.15618	0.475029
2392	RAE1		40.968	71.7	12	15	9	14	9	14	12	8	13	9.52439	11.488	7.58961	11.1313	7.67068	12.4321	10.1299	7.30914	11.9695	1.06011	0.803524
2421	RPL24		17.779	51.6	13	15	14	16	16	12	15	12	8	10.3181	11.488	11.8061	12.7215	13.6368	10.6561	12.6624	10.9637	7.36585	1.01163	0.927227
2800	FHL1		31.895	76.8	18	15	15	20	15	16	11	9	7	14.2866	11.488	12.6494	15.9019	12.7845	14.2082	9.28575	8.22278	6.44512	-1.14959	0.494484
1462	DTYMK		23.819	67.9	15	11	10	12	12	10	14	15	12	11.9055	8.42451	8.4329	9.54111	10.2276	8.8801	11.8182	13.7046	11.0488	1.13376	0.557174
656	VPS26A		38.169	63.9	16	13	14	10	8	7	14	10	8	12.6992	9.95623	11.8061	7.95093	6.81838	6.21607	11.8182	9.13643	7.36585	-1.39787	0.114827
1646	RPL9		21.863	70.3	16	14	12	15	11	15	14	17	13	12.6992	10.7221	10.1195	11.9264	9.37527	13.3202	11.8182	15.5319	11.9695	1.10226	0.633207
2780	NAE1		59.42	52.1	19	17	14	16	16	15	16	12	17	15.0803	13.0197	11.8061	12.7215	13.6368	13.3202	13.5065	10.9637	15.6524	-1.00014	0.988281
1685	GTF2F1	GTF2F1	58.24	35.4	16	19	17	15	12	15	15	8	13	12.6992	14.5514	14.3359	11.9264	10.2276	13.3202	12.6624	7.30914	11.9695	-1.23374	0.263841
4558	DAZAP1		43.383	30.5	10	13	13	10	13	13	10	15	14	7.93699	9.95623	10.9628	7.95093	11.0799	11.5441	8.44159	13.7046	12.8902	1.13688	0.55947
1101	SNRPA		31.279	48.2	9	11	13	16	10	10	11	9	11	7.14329	8.42451	10.9628	12.7215	8.52298	8.8801	9.28575	8.22278	10.128	1.08858	0.662863
2514	SLC25A11		34.061	45.9	13	11	11	13	11	14	12	10	11	10.3181	8.42451	9.27619	10.3362	9.37527	12.4321	10.1299	9.13643	10.128	1.09816	0.655157
199	AP3B1		121.32	27.1	19	17	14	13	14	15	15	10	14	15.0803	13.0197	11.8061	10.3362	11.9322	13.3202	12.6624	9.13643	12.8902	-1.13567	0.485404
5795	SUCLA2		48.039	46.9	16	17	15	17	16	16	11	17	13	12.6992	13.0197	12.6494	13.5166	13.6368	14.2082	9.28575	15.5319	11.9695	1.0184	0.933007
4512	CCDC124		25.835	53.8	9	11	14	13	13	12	14	12	11	7.14329	8.42451	11.8061	10.3362	11.0799	10.6561	11.8182	10.9637	10.128	1.18694	0.394973
976	CAPNS1		28.315	46.6	13	14	13	19	14	11	15	15	10	10.3181	10.7221	10.9628	15.1068	11.9322	9.76811	12.6624	13.7046	9.20731	1.13085	0.514493
1335	PFKL		85.018	43.7	10	10	7	11	11	7	9	12	10	7.93699	7.65864	5.90303	8.74602	9.37527	6.21607	7.59743	10.9637	9.20731	1.21184	0.431319
2495	OGDH		115.51	35.6	13	16	14	12	13	17	12	11	15	10.3181	12.2538	11.8061	9.54111	11.0799	15.0962	10.1299	10.0501	13.811	1.01385	0.968041
3455	CIAPIN1		33.582	53.8	10	16	16	18	14	13	14	11	10	7.93699	12.2538	13.4926	14.3117	11.9322	11.5441	11.8182	10.0501	9.20731	1.02222	0.870555
5043	KIFC1		73.747	53.3	18	23	13	19	20	14	19	13	19	14.2866	17.6149	10.9628	15.1068	17.046	12.4321	16.039	11.8774	17.4939	1.04977	0.800324
4593	PGM2		68.283	41.5	13	17	15	16	16	17	19	27	21	10.3181	13.0197	12.6494	12.7215	13.6368	15.0962	16.039	24.6683	19.3353	1.41019	0.0620869
2346	DYNLL1		10.366	65.2	12	13	12	19	13	12	14	12	10	9.52439	9.95623	10.1195	15.1068	11.0799	10.6561	11.8182	10.9637	9.20731	1.1627	0.438431
4794	UHRF1		89.813	39	21	24	22	16	17	19	23	18	21	16.6677	18.3807	18.5524	12.7215	14.4891	16.8722	19.4157	16.4456	19.3353	-1.0798	0.609318
431	PAPSS1		70.832	44.1	19	17	13	21	20	18	17	13	14	15.0803	13.0197	10.9628	16.6969	17.046	15.9842	14.3507	11.8774	12.8902	1.13721	0.463444
755	UFL1		89.594	41.4	5	6	4	9	10	8	6	6	5	3.9685	4.59518	3.37316	7.15583	8.52298	7.10408	5.06495	5.48186	4.60365	1.58892	0.119901
912	GSR		51.7	55.1	11	14	15	12	14	12	12	12	16	8.73069	10.7221	12.6494	9.54111	11.9322	10.6561	10.1299	10.9637	14.7317	1.05841	0.781883
1337	LGALS3		26.152	40.8	9	9	8	14	12	11	19	14	12	7.14329	6.89278	6.74632	11.1313	10.2276	9.76811	16.039	12.791	11.0488	1.70832	0.0159703
4447	EXOC4		110.5	40.6	20	19	14	20	13	14	15	10	13	15.874	14.5514	11.8061	15.9019	11.0799	12.4321	12.6624	9.13643	11.9695	-1.15415	0.438297
6175	NOSIP		33.172	68.4	13	17	15	19	15	15	16	15	11	10.3181	13.0197	12.6494	15.1068	12.7845	13.3202	13.5065	13.7046	10.128	1.09137	0.625266
1300	HIST1H1C		21.364	60.1	15	14	12	14	11	9	12	10	9	11.9055	10.7221	10.1195	11.1313	9.37527	7.99209	10.1299	9.13643	8.28658	-1.16846	0.462063
1697	ADD1		69.984	40.4	14	18	12	14	9	14	13	10	11	11.1118	13.7856	10.1195	11.1313	7.67068	12.4321	10.9741	9.13643	10.128	-1.13927	0.501033
4531	SNRNP40		39.31	61.9	13	11	12	15	7	9	12	12	13	10.3181	8.42451	10.1195	11.9264	5.96608	7.99209	10.1299	10.9637	11.9695	1.0212	0.917362
6038	MAGED2		64.953	46.4	13	16	11	18	15	10	9	8	9	10.3181	12.2538	9.27619	14.3117	12.7845	8.8801	7.59743	7.30914	8.28658	-1.07651	0.735612
604	ROCK2	ROCK2	160.9	35.7	18	17	15	14	11	17	14	20	17	14.2866	13.0197	12.6494	11.1313	9.37527	15.0962	11.8182	18.2729	15.6524	1.01796	0.968235
1850	RPL28		15.747	64.2	12	12	14	17	13	14	11	17	12	9.52439	9.19037	11.8061	13.5166	11.0799	12.4321	9.28575	15.5319	11.0488	1.19419	0.366359
1722	GNL1		68.66	37.7	15	15	14	11	13	15	14	14	15	11.9055	11.488	11.8061	8.74602	11.0799	13.3202	11.8182	12.791	13.811	1.01658	0.959847
3282	ZNF326		65.653	48.5	16	20	13	16	19	12	18	14	13	12.6992	15.3173	10.9628	12.7215	16.1937	10.6561	15.1949	12.791	11.9695	1.02011	0.923354
5051	ACAT2		41.35	43.6	20	19	12	14	14	9	11	14	17	15.874	14.5514	10.1195	11.1313	11.9322	7.99209	9.28575	12.791	15.6524	-1.17889	0.349618
6119	NCKAP1		128.79	32.9	11	17	12	15	12	16	14	12	10	8.73069	13.0197	10.1195	11.9264	10.2276	14.2082	11.8182	10.9637	9.20731	1.07235	0.731325
1713	ATP5C1		32.881	35.4	12	12	13	13	10	9	13	10	7	9.52439	9.19037	10.9628	10.3362	8.52298	7.99209	10.9741	9.13643	6.44512	-1.11137	0.650453
2325	RPL31		14.463	58.4	11	15	14	16	12	13	14	13	14	8.73069	11.488	11.8061	12.7215	10.2276	11.5441	11.8182	11.8774	12.8902	1.10975	0.593439
304	TCERG1		123.9	31.1	15	19	18	12	10	15	15	14	12	11.9055	14.5514	15.1792	9.54111	8.52298	13.3202	12.6624	12.791	11.0488	-1.22664	0.265262
665	NDUFS3		30.241	50	11	13	10	12	13	11	11	10	12	8.73069	9.95623	8.4329	9.54111	11.0799	9.76811	9.28575	9.13643	11.0488	1.10362	0.657257
1142	CBS		60.586	46.6	21	21	17	19	27	21	22	18	17	16.6677	16.0831	14.3359	15.1068	23.012	18.6482	18.5715	16.4456	15.6524	1.14084	0.422743
1767	RFC5		38.496	58.5	14	14	14	12	13	14	11	13	8	11.1118	10.7221	11.8061	9.54111	11.0799	12.4321	9.28575	11.8774	7.36585	-1.09252	0.661173
2468	TIAL1		41.59	48.8	9	17	14	16	10	16	12	14	15	7.14329	13.0197	11.8061	12.7215	8.52298	14.2082	10.1299	12.791	13.811	1.12897	0.547965
4163	UBA3		51.852	45.4	17	14	14	14	9	12	14	15	13	13.4929	10.7221	11.8061	11.1313	7.67068	10.6561	11.8182	13.7046	11.9695	-1.07605	0.696216
1410	ACO1		98.398	40	16	16	13	13	12	12	9	12	10	12.6992	12.2538	10.9628	10.3362	10.2276	10.6561	7.59743	10.9637	9.20731	-1.21772	0.31702
2315	RPS25		13.742	55.2	10	10	12	10	10	10	11	12	10	7.93699	7.65864	10.1195	7.95093	8.52298	8.8801	9.28575	10.9637	9.20731	1.06573	0.771009
3924	PELP1		119.7	30	17	17	13	16	19	11	10	15	10	13.4929	13.0197	10.9628	12.7215	16.1937	9.76811	8.44159	13.7046	9.20731	-1.07016	0.713775
4298	DNAJC9		29.909	61.5	17	18	20	17	11	13	12	10	9	13.4929	13.7856	16.8658	13.5166	9.37527	11.5441	10.1299	9.13643	8.28658	-1.42426	0.0651214
2574	RPL18		18.091	46.5	14	9	10	11	11	13	13	14	10	11.1118	6.89278	8.4329	8.74602	9.37527	11.5441	10.9741	12.791	9.20731	1.18464	0.432804
4213	GEMIN5		168.59	33.8	22	19	24	16	16	18	15	11	17	17.4614	14.5514	20.239	12.7215	13.6368	15.9842	12.6624	10.0501	15.6524	-1.29485	0.130206
5185	NAT10		115.73	38.7	15	16	10	13	10	16	14	13	13	11.9055	12.2538	8.4329	10.3362	8.52298	14.2082	11.8182	11.8774	11.9695	1.05443	0.824587
6085	BAIAP2		59.013	65.4	16	19	19	10	6	13	13	13	18	12.6992	14.5514	16.0225	7.95093	5.11379	11.5441	10.9741	11.8774	16.5732	-1.35158	0.099746
4048	COLGALT1		71.635	46.3	13	14	16	12	15	10	11	6	11	10.3181	10.7221	13.4926	9.54111	12.7845	8.8801	9.28575	5.48186	10.128	-1.23109	0.325795
381	SPTLC1		52.743	41.4	10	11	14	9	10	11	14	18	11	7.93699	8.42451	11.8061	7.15583	8.52298	9.76811	11.8182	16.4456	10.128	1.1332	0.564177
1094	RPS17		15.55	49.6	13	13	14	15	10	11	12	14	10	10.3181	9.95623	11.8061	11.9264	8.52298	9.76811	10.1299	12.791	9.20731	-1.02911	0.900439
1235	GTF2F2		28.38	84.7	13	13	19	16	15	17	15	12	13	10.3181	9.95623	16.0225	12.7215	12.7845	15.0962	12.6624	10.9637	11.9695	1.04965	0.75506
141			22.06	50.2	10	10	9	13	11	12	13	14	13	7.93699	7.65864	7.58961	10.3362	9.37527	10.6561	10.9741	12.791	11.9695	1.42552	0.109815
389	HMGB3		22.98	65.5	13	14	17	16	10	10	14	10	10	10.3181	10.7221	14.3359	12.7215	8.52298	8.8801	11.8182	9.13643	9.20731	-1.1736	0.455454
2446	PITPNA		31.806	61.9	14	17	14	21	16	16	14	16	19	11.1118	13.0197	11.8061	16.6969	13.6368	14.2082	11.8182	14.6183	17.4939	1.23092	0.259169
2886	FAM50A		40.241	50.4	14	17	13	15	17	15	15	14	14	11.1118	13.0197	10.9628	11.9264	14.4891	13.3202	12.6624	12.791	12.8902	1.11242	0.583672
5362	SFXN1		35.619	38.8	12	12	14	13	9	10	15	13	8	9.52439	9.19037	11.8061	10.3362	7.67068	8.8801	12.6624	11.8774	7.36585	-1.03825	0.878992
6117	DRG1		40.542	45	17	14	13	11	13	15	9	9	13	13.4929	10.7221	10.9628	8.74602	11.0799	13.3202	7.59743	8.22278	11.9695	-1.15459	0.456023
957	CAT		59.755	45.2	12	10	10	10	8	10	7	5	8	9.52439	7.65864	8.4329	7.95093	6.81838	8.8801	5.90911	4.56821	7.36585	-1.23472	0.38042
482	ASNA1		38.792	42.8	10	11	8	14	11	6	12	9	8	7.93699	8.42451	6.74632	11.1313	9.37527	5.32806	10.1299	8.22278	7.36585	1.11549	0.625927
1230	ETFA		35.079	53.2	11	11	12	15	10	9	12	11	7	8.73069	8.42451	10.1195	11.9264	8.52298	7.99209	10.1299	10.0501	6.44512	1.00948	0.932732
4002	CPSF7		51.095	37.9	12	12	14	13	14	12	11	13	12	9.52439	9.19037	11.8061	10.3362	11.9322	10.6561	9.28575	11.8774	11.0488	1.06708	0.742012
5261	ACBD3		60.593	44.7	14	18	10	16	12	15	15	14	14	11.1118	13.7856	8.4329	12.7215	10.2276	13.3202	12.6624	12.791	12.8902	1.1193	0.584628
6037	PACSIN2		55.738	42	20	15	17	16	15	10	14	10	10	15.874	11.488	14.3359	12.7215	12.7845	8.8801	11.8182	9.13643	9.20731	-1.292	0.18845
544	SNX3		18.762	72.8	10	12	8	14	11	10	9	11	9	7.93699	9.19037	6.74632	11.1313	9.37527	8.8801	7.59743	10.0501	8.28658	1.15861	0.521009
1150	HIST1H1E		21.865	63.5	13	11	8	12	10	5	10	6	7	10.3181	8.42451	6.74632	9.54111	8.52298	4.44005	8.44159	5.48186	6.44512	-1.18905	0.476261
5466	RIC8A		59.612	43	11	17	13	12	16	10	14	13	15	8.73069	13.0197	10.9628	9.54111	13.6368	8.8801	11.8182	11.8774	13.811	1.06325	0.775766
617	DNAJC13		254.41	28.7	21	21	14	17	17	14	16	15	13	16.6677	16.0831	11.8061	13.5166	14.4891	12.4321	13.5065	13.7046	11.9695	-1.11926	0.511219
5935	NAGK		37.375	46.8	12	9	12	14	9	12	14	12	12	9.52439	6.89278	10.1195	11.1313	7.67068	10.6561	11.8182	10.9637	11.0488	1.19248	0.396522
560	PLOD3		84.784	42.1	12	15	15	19	12	14	16	11	12	9.52439	11.488	12.6494	15.1068	10.2276	12.4321	13.5065	10.0501	11.0488	1.07499	0.680937
1963	IDH3A		39.591	47	7	9	8	13	7	10	14	10	11	5.55589	6.89278	6.74632	10.3362	5.96608	8.8801	11.8182	9.13643	10.128	1.46562	0.109873
1380	BTF3		22.168	65	20	17	13	17	12	10	13	11	13	15.874	13.0197	10.9628	13.5166	10.2276	8.8801	10.9741	10.0501	11.9695	-1.2148	0.306031
3543	NCEH1		46.626	28.4	11	11	9	9	13	10	12	8	13	8.73069	8.42451	7.58961	7.15583	11.0799	8.8801	10.1299	7.30914	11.9695	1.14215	0.56922
4233	ZC3H15		48.602	47.4	9	13	10	11	13	14	15	10	10	7.14329	9.95623	8.4329	8.74602	11.0799	12.4321	12.6624	9.13643	9.20731	1.2389	0.325297
5593	PARVA		42.243	38.7	11	12	12	13	13	11	13	12	12	8.73069	9.19037	10.1195	10.3362	11.0799	9.76811	10.9741	10.9637	11.0488	1.14425	0.516482
186	KIF2A		75.042	42.9	20	17	15	10	11	11	13	13	11	15.874	13.0197	12.6494	7.95093	9.37527	9.76811	10.9741	11.8774	10.128	-1.38307	0.08511
1759	RPL13A		23.577	43.3	14	9	10	11	11	13	13	8	13	11.1118	6.89278	8.4329	8.74602	9.37527	11.5441	10.9741	7.30914	11.9695	1.1332	0.562626
1849	RPL21		18.565	66.2	13	12	10	13	12	10	17	12	8	10.3181	9.19037	8.4329	10.3362	10.2276	8.8801	14.3507	10.9637	7.36585	1.11169	0.610494
3072	TRIP10		68.351	41.1	9	18	10	13	8	7	15	7	9	7.14329	13.7856	8.4329	10.3362	6.81838	6.21607	12.6624	6.3955	8.28658	-1.15791	0.504933
4685	ZFR		117.01	43.5	11	13	15	12	12	14	11	11	12	8.73069	9.95623	12.6494	9.54111	10.2276	12.4321	9.28575	10.0501	11.0488	-1.00139	0.996851
5389	GRPEL1		24.279	66.8	7	15	12	16	11	9	15	9	11	5.55589	11.488	10.1195	12.7215	9.37527	7.99209	12.6624	8.22278	10.128	1.12472	0.559393
1078	PFKM		93.253	38.1	14	15	13	16	14	15	22	15	16	11.1118	11.488	10.9628	12.7215	11.9322	13.3202	18.5715	13.7046	14.7317	1.26602	0.211221
384	OGT		116.92	38.4	15	16	19	18	15	13	20	14	16	11.9055	12.2538	16.0225	14.3117	12.7845	11.5441	16.8832	12.791	14.7317	1.03338	0.82606
5319	RANBP3		53.41	38.7	12	14	11	15	10	16	9	7	12	9.52439	10.7221	9.27619	11.9264	8.52298	14.2082	7.59743	6.3955	11.0488	1.01107	0.966846
1211	COX4I1		19.576	60.4	12	9	12	11	10	11	12	9	9	9.52439	6.89278	10.1195	8.74602	8.52298	9.76811	10.1299	8.22278	8.28658	1.01136	0.934566
1175	RALB		23.408	49	14	11	11	14	10	12	16	10	10	11.1118	8.42451	9.27619	11.1313	8.52298	10.6561	13.5065	9.13643	9.20731	1.07871	0.702861
3140	SRSF7		26.012	43.4	11	12	12	15	11	10	14	10	7	8.73069	9.19037	10.1195	11.9264	9.37527	8.8801	11.8182	9.13643	6.44512	1.02675	0.869769
5964	MRTO4		27.56	63.2	11	12	14	13	12	8	12	11	11	8.73069	9.19037	11.8061	10.3362	10.2276	7.10408	10.1299	10.0501	10.128	-1.0255	0.928176
1034	EPHX1		52.948	45.9	12	11	10	10	8	9	8	6	8	9.52439	8.42451	8.4329	7.95093	6.81838	7.99209	6.75327	5.48186	7.36585	-1.24553	0.35258
1485	DNAJB1		38.044	50.9	17	14	10	10	11	12	16	9	11	13.4929	10.7221	8.4329	7.95093	9.37527	10.6561	13.5065	8.22278	10.128	-1.09118	0.653518
2628	CPSF1		160.88	26.6	16	17	19	18	14	15	13	8	10	12.6992	13.0197	16.0225	14.3117	11.9322	13.3202	10.9741	7.30914	9.20731	-1.245	0.262332
3141	CPSF6		63.47	26.5	16	11	14	16	11	12	12	11	10	12.6992	8.42451	11.8061	12.7215	9.37527	10.6561	10.1299	10.0501	9.20731	-1.05985	0.806666
2604	PPID		40.763	71.6	10	14	12	15	12	11	10	12	13	7.93699	10.7221	10.1195	11.9264	10.2276	9.76811	8.44159	10.9637	11.9695	1.09972	0.651158
5734	EHD2		61.161	63.9	12	19	20	8	9	14	10	7	12	9.52439	14.5514	16.8658	6.36074	7.67068	12.4321	8.44159	6.3955	11.0488	-1.56417	0.0288371
4722	IPO9		115.96	28	11	11	13	13	14	15	10	12	13	8.73069	8.42451	10.9628	10.3362	11.9322	13.3202	8.44159	10.9637	11.9695	1.19076	0.398168
5829	DNAJB11		40.513	41.1	12	14	8	14	12	14	13	12	12	9.52439	10.7221	6.74632	11.1313	10.2276	12.4321	10.9741	10.9637	11.0488	1.23695	0.325358
135			187.37	39.1	2	0	5	52	47	40	14	11	45	1.5874	0	4.21645	41.3448	40.058	35.5204	11.8182	10.0501	41.4329	15.5263	0.000728354
4613	DDX27		89.834	38.3	14	13	11	10	11	10	12	9	10	11.1118	9.95623	9.27619	7.95093	9.37527	8.8801	10.1299	8.22278	9.20731	-1.12874	0.564828
326	HGS		86.191	29.3	13	12	12	12	12	14	13	13	9	10.3181	9.19037	10.1195	9.54111	10.2276	12.4321	10.9741	11.8774	8.28658	1.0689	0.748234
1321	UBTF		84.936	38.2	11	13	10	17	10	10	11	10	12	8.73069	9.95623	8.4329	13.5166	8.52298	8.8801	9.28575	9.13643	11.0488	1.1134	0.612078
3540	DARS2		73.562	48.7	14	17	13	15	17	14	15	12	14	11.1118	13.0197	10.9628	11.9264	14.4891	12.4321	12.6624	10.9637	12.8902	1.07374	0.71555
4315	H1FX		22.487	61.5	6	8	13	9	8	10	11	10	8	4.7622	6.12691	10.9628	7.15583	6.81838	8.8801	9.28575	9.13643	7.36585	1.113	0.618209
5094	NIFK		34.222	52.2	12	15	18	12	13	12	12	12	13	9.52439	11.488	15.1792	9.54111	11.0799	10.6561	10.1299	10.9637	11.9695	-1.12501	0.559373
268	PDXK		35.102	33.3	9	8	9	11	8	5	9	6	6	7.14329	6.12691	7.58961	8.74602	6.81838	4.44005	7.59743	5.48186	5.52438	-1.08059	0.7956
449	TXNL1		32.251	65.4	10	7	13	8	7	13	4	6	9	7.93699	5.36105	10.9628	6.36074	5.96608	11.5441	3.37663	5.48186	8.28658	-1.18299	0.496483
4368	TAF15		61.557	26.7	12	16	13	18	12	13	9	11	11	9.52439	12.2538	10.9628	14.3117	10.2276	11.5441	7.59743	10.0501	10.128	-1.02542	0.908668
584	EDF1		16.368	71.6	8	9	10	10	12	8	10	9	10	6.34959	6.89278	8.4329	7.95093	10.2276	7.10408	8.44159	8.22278	9.20731	1.18001	0.476096
2658	LMAN2		40.228	48.3	11	10	13	13	11	10	15	10	10	8.73069	7.65864	10.9628	10.3362	9.37527	8.8801	12.6624	9.13643	9.20731	1.08945	0.659224
2706	CBX3		20.811	49.7	13	12	12	11	12	12	12	7	10	10.3181	9.19037	10.1195	8.74602	10.2276	10.6561	10.1299	6.3955	9.20731	-1.07033	0.759592
3258	LACTB2		32.805	64.9	15	13	15	16	14	17	13	9	13	11.9055	9.95623	12.6494	12.7215	11.9322	15.0962	10.9741	8.22278	11.9695	1.02744	0.868554
748	TOMM70A		67.454	62.2	10	7	6	6	7	8	7	6	10	7.93699	5.36105	5.05974	4.77056	5.96608	7.10408	5.90911	5.48186	9.20731	1.04694	0.890117
1038	GPX1		22.088	65.5	15	12	13	15	14	11	14	13	11	11.9055	9.19037	10.9628	11.9264	11.9322	9.76811	11.8182	11.8774	10.128	1.05198	0.782746
3002	NOMO1		134.32	31.3	11	13	9	12	11	9	8	12	14	8.73069	9.95623	7.58961	9.54111	9.37527	7.99209	6.75327	10.9637	12.8902	1.09443	0.713765
2925	RFTN1		63.145	51	19	19	18	17	16	12	13	15	17	15.0803	14.5514	15.1792	13.5166	13.6368	10.6561	10.9741	13.7046	15.6524	-1.14693	0.432543
2472	SRSF2		25.476	33.9	9	15	15	18	15	6	9	8	6	7.14329	11.488	12.6494	14.3117	12.7845	5.32806	7.59743	7.30914	5.52438	-1.18364	0.489465
4864	EBNA1BP2		34.852	59.5	12	15	12	13	11	9	12	11	13	9.52439	11.488	10.1195	10.3362	9.37527	7.99209	10.1299	10.0501	11.9695	-1.04028	0.838899
1447	ME2		65.443	31.3	7	10	7	9	7	9	7	3	6	5.55589	7.65864	5.90303	7.15583	5.96608	7.99209	5.90911	2.74093	5.52438	-1.0835	0.76779
2652	TP53BP1		213.57	29.6	12	12	6	12	5	14	9	7	12	9.52439	9.19037	5.05974	9.54111	4.26149	12.4321	7.59743	6.3955	11.0488	1.07839	0.783843
5243	ADNP		123.56	40.7	22	18	16	15	16	12	15	11	8	17.4614	13.7856	13.4926	11.9264	13.6368	10.6561	12.6624	10.0501	7.36585	-1.34966	0.107132
1489	PSMA2		25.898	48.3	14	12	12	13	12	10	13	10	10	11.1118	9.19037	10.1195	10.3362	10.2276	8.8801	10.9741	9.13643	9.20731	-1.03542	0.882531
2179	NUP107		106.37	32.6	18	14	14	18	12	15	13	10	13	14.2866	10.7221	11.8061	14.3117	10.2276	13.3202	10.9741	9.13643	11.9695	-1.05276	0.80437
4333	NDRG1		42.835	53.6	7	11	9	11	11	13	9	6	5	5.55589	8.42451	7.58961	8.74602	9.37527	11.5441	7.59743	5.48186	4.60365	1.09755	0.687092
4357	TFG		43.02	40.9	9	18	12	9	6	10	9	8	9	7.14329	13.7856	10.1195	7.15583	5.11379	8.8801	7.59743	7.30914	8.28658	-1.40038	0.123074
5794	ANKFY1		128.4	34.7	25	16	18	19	16	21	15	19	14	19.8425	12.2538	15.1792	15.1068	13.6368	18.6482	12.6624	17.3592	12.8902	-1.04704	0.788795
1207	PEPD		54.548	41.8	10	13	17	16	9	13	15	9	11	7.93699	9.95623	14.3359	12.7215	7.67068	11.5441	12.6624	8.22278	10.128	-1.02397	0.956749
2322	GNB2		37.331	54.1	13	14	11	16	11	11	11	11	7	10.3181	10.7221	9.27619	12.7215	9.37527	9.76811	9.28575	10.0501	6.44512	-1.05182	0.823949
2667	MYO1E		127.06	34.6	16	18	18	10	11	13	16	17	17	12.6992	13.7856	15.1792	7.95093	9.37527	11.5441	13.5065	15.5319	15.6524	-1.13277	0.463933
2776	CAMK2G	CAMK2G	59.606	48.4	21	20	16	14	19	16	14	13	14	16.6677	15.3173	13.4926	11.1313	16.1937	14.2082	11.8182	11.8774	12.8902	-1.16432	0.374939
3751	PABPN1		31.496	57.4	8	13	12	10	9	13	10	14	11	6.34959	9.95623	10.1195	7.95093	7.67068	11.5441	8.44159	12.791	10.128	1.10739	0.659746
5264	PTPN23		178.97	27.9	16	16	11	13	16	15	17	19	14	12.6992	12.2538	9.27619	10.3362	13.6368	13.3202	14.3507	17.3592	12.8902	1.19625	0.365905
6290	UCHL5		36.079	67.4	14	9	10	17	10	7	15	10	8	11.1118	6.89278	8.4329	13.5166	8.52298	6.21607	12.6624	9.13643	7.36585	1.08596	0.667538
2222	UBE2N		17.138	65.8	12	10	10	12	10	8	11	9	8	9.52439	7.65864	8.4329	9.54111	8.52298	7.10408	9.28575	8.22278	7.36585	-1.02377	0.935809
2889	GNA13		44.049	54.4	14	11	10	10	10	10	9	8	11	11.1118	8.42451	8.4329	7.95093	8.52298	8.8801	7.59743	7.30914	10.128	-1.11014	0.629212
5554	SACM1L		66.966	44.5	12	12	13	15	9	13	12	12	17	9.52439	9.19037	10.9628	11.9264	7.67068	11.5441	10.1299	10.9637	15.6524	1.14375	0.517404
2636	TBL3		89.034	42.9	14	12	14	8	9	11	12	12	12	11.1118	9.19037	11.8061	6.36074	7.67068	9.76811	10.1299	10.9637	11.0488	-1.14791	0.493961
4800	TBCB		27.325	58.6	15	9	14	15	11	9	9	10	9	11.9055	6.89278	11.8061	11.9264	9.37527	7.99209	7.59743	9.13643	8.28658	-1.12694	0.615882
5541	IARS2		113.79	36.9	12	14	8	11	7	14	7	8	15	9.52439	10.7221	6.74632	8.74602	5.96608	12.4321	5.90911	7.30914	13.811	1.00348	0.9526
117			35.979	53.5	11	9	9	11	6	12	31	33	7	8.73069	6.89278	7.58961	8.74602	5.11379	10.6561	26.1689	30.1502	6.44512	1.87998	0.342843
1512	AK4		25.268	61.4	6	7	7	8	6	8	11	8	7	4.7622	5.36105	5.90303	6.36074	5.11379	7.10408	9.28575	7.30914	6.44512	1.29845	0.33121
3185	INF2		135.62	31.8	14	16	10	16	13	13	16	10	10	11.1118	12.2538	8.4329	12.7215	11.0799	11.5441	13.5065	9.13643	9.20731	1.05659	0.782163
1031	ITGAV		111.13	30.3	8	10	8	12	6	9	6	8	7	6.34959	7.65864	6.74632	9.54111	5.11379	7.99209	5.06495	7.30914	6.44512	-1.00103	0.996787
1872	ATP5O		23.277	65.7	9	8	10	11	10	13	12	9	9	7.14329	6.12691	8.4329	8.74602	8.52298	11.5441	10.1299	8.22278	8.28658	1.27752	0.28237
1936	PSMB3		22.949	42	13	10	11	12	10	10	10	9	10	10.3181	7.65864	9.27619	9.54111	8.52298	8.8801	8.44159	8.22278	9.20731	-1.032	0.899468
2520	CAV1		20.471	68	12	8	12	9	7	7	5	3	6	9.52439	6.12691	10.1195	7.15583	5.96608	6.21607	4.22079	2.74093	5.52438	-1.61958	0.0627741
1886	PSMD8		39.611	31.4	11	10	13	13	15	12	10	11	9	8.73069	7.65864	10.9628	10.3362	12.7845	10.6561	8.44159	10.0501	8.28658	1.10695	0.610475
3654	COPS6		36.163	54.4	12	8	14	17	12	13	12	11	12	9.52439	6.12691	11.8061	13.5166	10.2276	11.5441	10.1299	10.0501	11.0488	1.21128	0.326647
4895	WDR77		36.724	46.8	19	12	13	20	13	12	17	12	16	15.0803	9.19037	10.9628	15.9019	11.0799	10.6561	14.3507	10.9637	14.7317	1.10242	0.584087
239	PLOD2		87.097	39.4	14	13	9	17	12	6	10	8	7	11.1118	9.95623	7.58961	13.5166	10.2276	5.32806	8.44159	7.30914	6.44512	-1.11795	0.63265
1406	ATP6V1C1		43.941	56.5	13	14	12	12	14	12	15	7	14	10.3181	10.7221	10.1195	9.54111	11.9322	10.6561	12.6624	6.3955	12.8902	1.02821	0.895545
1941	TMED10		24.976	47.5	11	9	9	13	8	9	16	8	11	8.73069	6.89278	7.58961	10.3362	6.81838	7.99209	13.5065	7.30914	10.128	1.20816	0.39695
3096	UBE2V2		16.363	82.1	14	14	17	15	12	16	14	12	10	11.1118	10.7221	14.3359	11.9264	10.2276	14.2082	11.8182	10.9637	9.20731	-1.05835	0.794861
2612	NCBP1		91.838	28	12	17	12	11	13	9	12	8	9	9.52439	13.0197	10.1195	8.74602	11.0799	7.99209	10.1299	7.30914	8.28658	-1.22007	0.341924
2711	DNAJC3		57.579	49.2	9	7	8	15	17	12	14	12	12	7.14329	5.36105	6.74632	11.9264	14.4891	10.6561	11.8182	10.9637	11.0488	1.84155	0.00663702
2775	HDAC1		55.102	46.7	10	19	8	13	14	9	11	9	13	7.93699	14.5514	6.74632	10.3362	11.9322	7.99209	9.28575	8.22278	11.9695	1.0217	0.945771
2876	EIF4A2		46.402	55.8	9	14	11	11	10	9	11	11	9	7.14329	10.7221	9.27619	8.74602	8.52298	7.99209	9.28575	10.0501	8.28658	-1.02647	0.901755
5275	WNK1	WNK1	225.56	18.5	23	18	17	16	11	10	14	13	13	18.2551	13.7856	14.3359	12.7215	9.37527	8.8801	11.8182	11.8774	11.9695	-1.39181	0.06924
5504	SH3GLB2		43.973	44.1	7	10	8	10	8	12	7	8	7	5.55589	7.65864	6.74632	7.95093	6.81838	10.6561	5.90911	7.30914	6.44512	1.12943	0.632386
1606	ALDH1B1		57.206	43.5	11	11	9	10	10	8	7	6	8	8.73069	8.42451	7.58961	7.95093	8.52298	7.10408	5.90911	5.48186	7.36585	-1.16901	0.514289
3115	INA		55.39	60.9	18	17	19	12	15	10	11	18	13	14.2866	13.0197	16.0225	9.54111	12.7845	8.8801	9.28575	16.4456	11.9695	-1.25761	0.204334
901	TOMM40		37.893	46	10	16	13	11	14	13	13	7	11	7.93699	12.2538	10.9628	8.74602	11.9322	11.5441	10.9741	6.3955	10.128	-1.04332	0.839022
979	TYMS		35.716	46.6	10	7	12	17	12	16	20	17	18	7.93699	5.36105	10.1195	13.5166	10.2276	14.2082	16.8832	15.5319	16.5732	1.85631	0.0034754
1096	GNAI3		40.532	41	9	10	9	12	10	7	11	8	8	7.14329	7.65864	7.58961	9.54111	8.52298	6.21607	9.28575	7.30914	7.36585	1.07721	0.737607
2144	NHP2L1		14.173	64.8	10	10	8	12	13	11	13	13	8	7.93699	7.65864	6.74632	9.54111	11.0799	9.76811	10.9741	11.8774	7.36585	1.35634	0.179049
2864	MLEC		32.233	53.4	10	10	13	17	10	11	11	10	9	7.93699	7.65864	10.9628	13.5166	8.52298	9.76811	9.28575	9.13643	8.28658	1.10166	0.614825
5729	HSPBP1		44.302	50.5	14	9	10	17	7	6	18	12	8	11.1118	6.89278	8.4329	13.5166	5.96608	5.32806	15.1949	10.9637	7.36585	1.10327	0.698076
5360	LRRC40		68.249	55.3	22	20	20	17	19	19	18	15	17	17.4614	15.3173	16.8658	13.5166	16.1937	16.8722	15.1949	13.7046	15.6524	-1.08948	0.604484
6036	STUB1		34.856	70	12	13	16	14	10	10	12	10	12	9.52439	9.95623	13.4926	11.1313	8.52298	8.8801	10.1299	9.13643	11.0488	-1.1206	0.602708
2591	ARHGAP1		50.435	55.1	8	10	13	8	8	9	8	9	6	6.34959	7.65864	10.9628	6.36074	6.81838	7.99209	6.75327	8.22278	5.52438	-1.19846	0.465941
6295	SRPRB		29.702	48.7	11	12	14	12	11	14	8	10	9	8.73069	9.19037	11.8061	9.54111	9.37527	12.4321	6.75327	9.13643	8.28658	-1.07077	0.76003
1053	APRT		14.557	65.7	12	12	11	13	11	10	11	12	9	9.52439	9.19037	9.27619	10.3362	9.37527	8.8801	9.28575	10.9637	8.28658	1.02047	0.920883
4011	ARFGAP1		44.667	43.3	6	13	11	14	12	11	12	12	13	4.7622	9.95623	9.27619	11.1313	10.2276	9.76811	10.1299	10.9637	11.9695	1.33759	0.181292
4194	BRIX1		41.401	59.2	16	16	14	16	8	11	14	12	10	12.6992	12.2538	11.8061	12.7215	6.81838	9.76811	11.8182	10.9637	9.20731	-1.19937	0.360642
4652	PAWR		36.567	57.6	11	15	14	15	15	11	12	10	9	8.73069	11.488	11.8061	11.9264	12.7845	9.76811	10.1299	9.13643	8.28658	-1.03252	0.900985
5552	PDS5B		158.28	25.7	15	15	14	16	14	13	12	5	13	11.9055	11.488	11.8061	12.7215	11.9322	11.5441	10.1299	4.56821	11.9695	-1.11984	0.58328
2462	SORD		38.324	59.4	13	11	10	12	11	10	14	12	9	10.3181	8.42451	8.4329	9.54111	9.37527	8.8801	11.8182	10.9637	8.28658	1.08305	0.709324
2798	RAB32		24.997	71.1	9	12	9	9	12	9	10	8	9	7.14329	9.19037	7.58961	7.15583	10.2276	7.99209	8.44159	7.30914	8.28658	1.03274	0.899325
4352	ANP32B		28.787	41.8	12	13	10	16	12	10	14	6	9	9.52439	9.95623	8.4329	12.7215	10.2276	8.8801	11.8182	5.48186	8.28658	1.02846	0.871798
2009	GALK1		42.272	53.8	13	12	15	9	13	11	9	8	11	10.3181	9.19037	12.6494	7.15583	11.0799	9.76811	7.59743	7.30914	10.128	-1.21262	0.366203
3028	TCEB2		13.133	66.9	10	12	7	15	12	12	11	13	8	7.93699	9.19037	5.90303	11.9264	10.2276	10.6561	9.28575	11.8774	7.36585	1.3317	0.204079
5827	CTSZ		33.868	43.9	13	15	12	18	17	14	10	8	9	10.3181	11.488	10.1195	14.3117	14.4891	12.4321	8.44159	7.30914	8.28658	1.02223	0.893817
6137	DIS3		109	35.8	14	16	14	12	11	10	10	9	13	11.1118	12.2538	11.8061	9.54111	9.37527	8.8801	8.44159	8.22278	11.9695	-1.24655	0.272749
1117	CLTA		23.662	36.2	6	11	8	11	11	8	13	10	9	4.7622	8.42451	6.74632	8.74602	9.37527	7.10408	10.9741	9.13643	8.28658	1.34507	0.215302
6	ESYT2		98.9	37.6	17	17	12	11	13	8	9	11	6	13.4929	13.0197	10.1195	8.74602	11.0799	7.10408	7.59743	10.0501	5.52438	-1.4623	0.0639714
501	RRP9		51.84	38.9	9	16	13	8	11	10	10	10	11	7.14329	12.2538	10.9628	6.36074	9.37527	8.8801	8.44159	9.13643	10.128	-1.1605	0.47303
5004	DDX23		95.581	32	11	10	9	11	9	11	12	9	8	8.73069	7.65864	7.58961	8.74602	7.67068	9.76811	10.1299	8.22278	7.36585	1.08227	0.726753
1199	SLC25A6		32.866	57	9	10	11	12	7	10	12	8	9	7.14329	7.65864	9.27619	9.54111	5.96608	8.8801	10.1299	7.30914	8.28658	1.04063	0.843086
2492	PLCB3		138.8	34	12	10	12	10	11	18	10	12	13	9.52439	7.65864	10.1195	7.95093	9.37527	15.9842	8.44159	10.9637	11.9695	1.1846	0.438308
4243	NUP133		128.98	39.1	16	11	13	14	6	12	8	13	10	12.6992	8.42451	10.9628	11.1313	5.11379	10.6561	6.75327	11.8774	9.20731	-1.17234	0.447326
2791	CUL2		86.982	42.1	15	17	9	15	11	10	12	7	9	11.9055	13.0197	7.58961	11.9264	9.37527	8.8801	10.1299	6.3955	8.28658	-1.18249	0.422345
2875	EIF2B1		33.712	57.4	12	11	13	13	11	14	14	10	9	9.52439	8.42451	10.9628	10.3362	9.37527	12.4321	11.8182	9.13643	8.28658	1.06159	0.753695
4302	AHCTF1		252.5	24.3	15	17	16	13	9	17	16	17	11	11.9055	13.0197	13.4926	10.3362	7.67068	15.0962	13.5065	15.5319	10.128	-1.06318	0.723964
3044	SF3A2		49.255	29.5	11	12	9	10	12	10	8	11	11	8.73069	9.19037	7.58961	7.95093	10.2276	8.8801	6.75327	10.0501	10.128	1.05818	0.827361
874	SDPR		47.173	42.4	16	17	20	3	3	8	25	23	31	12.6992	13.0197	16.8658	2.38528	2.55689	7.10408	21.104	21.0138	28.5427	-1.02978	0.489505
2218	RAB10		22.541	57.5	11	8	7	10	9	8	11	9	8	8.73069	6.12691	5.90303	7.95093	7.67068	7.10408	9.28575	8.22278	7.36585	1.1464	0.572492
5182	CLPB		75.448	33.5	20	19	16	16	12	12	15	13	15	15.874	14.5514	13.4926	12.7215	10.2276	10.6561	12.6624	11.8774	13.811	-1.22069	0.265669
6111	CFL2		18.736	75.9	11	10	12	11	9	12	14	10	8	8.73069	7.65864	10.1195	8.74602	7.67068	10.6561	11.8182	9.13643	7.36585	1.04481	0.824066
475	PLRG1		57.193	68.9	16	21	11	12	11	13	12	15	10	12.6992	16.0831	9.27619	9.54111	9.37527	11.5441	10.1299	13.7046	9.20731	-1.19865	0.321136
1804	RPL35		14.551	44.7	11	12	9	11	11	11	12	10	10	8.73069	9.19037	7.58961	8.74602	9.37527	9.76811	10.1299	9.13643	9.20731	1.1047	0.6634
2335	GRB2		25.206	67.7	8	13	8	15	12	10	11	12	11	6.34959	9.95623	6.74632	11.9264	10.2276	8.8801	9.28575	10.9637	10.128	1.33201	0.202792
2344	PPP2R2A		51.691	47	11	9	8	11	11	10	18	15	15	8.73069	6.89278	6.74632	8.74602	9.37527	8.8801	15.1949	13.7046	13.811	1.55817	0.0462598
4831	TTC1		33.526	74.3	15	18	13	14	16	8	12	9	10	11.9055	13.7856	10.9628	11.1313	13.6368	7.10408	10.1299	8.22278	9.20731	-1.23347	0.292993
5668	THUMPD1		39.315	65.2	8	14	9	13	12	12	11	11	13	6.34959	10.7221	7.58961	10.3362	10.2276	10.6561	9.28575	10.0501	11.9695	1.26768	0.288203
2071	CRIP2		22.492	84.1	9	12	11	11	8	8	11	7	8	7.14329	9.19037	9.27619	8.74602	6.81838	7.10408	9.28575	6.3955	7.36585	-1.1204	0.640112
1824	TSFM		35.39	56	12	13	14	14	19	11	16	11	8	9.52439	9.95623	11.8061	11.1313	16.1937	9.76811	13.5065	10.0501	7.36585	1.08697	0.649409
2593	PPP3CA		57.658	33.1	7	13	12	10	13	11	8	10	10	5.55589	9.95623	10.1195	7.95093	11.0799	9.76811	6.75327	9.13643	9.20731	1.05136	0.823123
2793	CUL4A		87.679	54.3	13	18	10	17	17	13	18	17	10	10.3181	13.7856	8.4329	13.5166	14.4891	11.5441	15.1949	15.5319	9.20731	1.22146	0.304861
246	KPNA3		57.81	31.3	15	15	12	12	18	12	11	10	12	11.9055	11.488	10.1195	9.54111	15.3414	10.6561	9.28575	9.13643	11.0488	-1.03102	0.865897
5414	MCCC2		61.332	42.8	13	15	17	7	9	11	5	7	7	10.3181	11.488	14.3359	5.56565	7.67068	9.76811	4.22079	6.3955	6.44512	-1.80413	0.00766841
520	DHX16		119.26	32.6	11	15	12	14	13	17	13	12	13	8.73069	11.488	10.1195	11.1313	11.0799	15.0962	10.9741	10.9637	11.9695	1.17368	0.434302
1146	TROVE2		60.67	44.8	12	11	11	4	11	9	4	7	7	9.52439	8.42451	9.27619	3.18037	9.37527	7.99209	3.37663	6.3955	6.44512	-1.48103	0.0927782
5246	PPA2		37.92	50.9	8	7	8	12	11	11	9	7	7	6.34959	5.36105	6.74632	9.54111	9.37527	9.76811	7.59743	6.3955	6.44512	1.33073	0.239099
311	SCAMP3		38.287	32.3	9	8	9	11	11	10	12	9	13	7.14329	6.12691	7.58961	8.74602	9.37527	8.8801	10.1299	8.22278	11.9695	1.37402	0.172147
917	HPRT1		24.579	52.3	8	10	8	13	12	7	11	11	6	6.34959	7.65864	6.74632	10.3362	10.2276	6.21607	9.28575	10.0501	5.52438	1.24407	0.352151
1225	F3		33.067	33.6	11	12	13	12	12	14	15	17	20	8.73069	9.19037	10.9628	9.54111	10.2276	12.4321	12.6624	15.5319	18.4146	1.36425	0.128236
1468	ATP5F1		28.908	50.4	11	7	9	8	6	6	9	7	6	8.73069	5.36105	7.58961	6.36074	5.11379	5.32806	7.59743	6.3955	5.52438	-1.19391	0.505953
1591	PPIF		22.04	64.3	13	12	14	12	11	8	9	12	11	10.3181	9.19037	11.8061	9.54111	9.37527	7.10408	7.59743	10.9637	10.128	-1.14475	0.527703
1652	DUT		26.563	54.4	11	11	11	13	8	9	9	9	8	8.73069	8.42451	9.27619	10.3362	6.81838	7.99209	7.59743	8.22278	7.36585	-1.09373	0.70943
6247	FAM21C		138.14	26.9	13	15	16	13	7	14	14	11	13	10.3181	11.488	13.4926	10.3362	5.96608	12.4321	11.8182	10.0501	11.9695	-1.12825	0.541798
2201	ACTB		41.736	84	14	15	14	12	16	10	12	12	14	11.1118	11.488	11.8061	9.54111	13.6368	8.8801	10.1299	10.9637	12.8902	-1.04194	0.824852
6032	VPS4A		48.897	53.5	13	16	9	15	14	11	12	9	14	10.3181	12.2538	7.58961	11.9264	11.9322	9.76811	10.1299	8.22278	12.8902	1.07537	0.739356
1017	PTMA		12.074	41.8	9	12	11	8	13	11	8	11	7	7.14329	9.19037	9.27619	6.36074	11.0799	9.76811	6.75327	10.0501	6.44512	-1.01511	0.934005
2611	RBBP4		46.158	51	13	15	15	12	12	13	11	9	11	10.3181	11.488	12.6494	9.54111	10.2276	11.5441	9.28575	8.22278	10.128	-1.16898	0.444921
4294	PSPC1		58.743	40.3	12	12	13	10	11	9	7	10	7	9.52439	9.19037	10.9628	7.95093	9.37527	7.99209	5.90911	9.13643	6.44512	-1.26803	0.289347
6226	RPL36		12.254	35.2	9	9	11	17	11	7	12	8	6	7.14329	6.89278	9.27619	13.5166	9.37527	6.21607	10.1299	7.30914	5.52438	1.11682	0.580961
1968	EMD		28.994	59.8	5	11	9	9	8	10	8	6	6	3.9685	8.42451	7.58961	7.15583	6.81838	8.8801	6.75327	5.48186	5.52438	1.01623	0.93619
2443	CYCS		11.749	59	11	9	11	10	10	13	8	9	10	8.73069	6.89278	9.27619	7.95093	8.52298	11.5441	6.75327	8.22278	9.20731	1.04824	0.835038
2770	PIN1		18.243	72.4	17	13	13	14	11	9	15	13	10	13.4929	9.95623	10.9628	11.1313	9.37527	7.99209	12.6624	11.8774	9.20731	-1.10568	0.625375
4801	PSMB7		29.965	39.4	11	11	10	17	12	7	13	11	5	8.73069	8.42451	8.4329	13.5166	10.2276	6.21607	10.9741	10.0501	4.60365	1.08621	0.676837
1681	RFC4		39.681	63.6	10	5	6	12	4	7	13	6	8	7.93699	3.82932	5.05974	9.54111	3.40919	6.21607	10.9741	5.48186	7.36585	1.27743	0.337396
5031	TMED9		27.277	47.2	10	10	5	13	12	8	14	8	9	7.93699	7.65864	4.21645	10.3362	10.2276	7.10408	11.8182	7.30914	8.28658	1.39011	0.167566
1141	U2AF1		27.872	49.2	11	10	12	15	8	9	10	9	10	8.73069	7.65864	10.1195	11.9264	6.81838	7.99209	8.44159	8.22278	9.20731	-1.00778	0.997965
4871	SH3GL1		41.489	47.8	6	7	8	7	6	9	7	6	7	4.7622	5.36105	6.74632	5.56565	5.11379	7.99209	5.90911	5.48186	6.44512	1.08206	0.769474
3084	NSDHL		41.9	56.6	9	12	8	6	6	4	7	7	8	7.14329	9.19037	6.74632	4.77056	5.11379	3.55204	5.90911	6.3955	7.36585	-1.39427	0.183059
3151	DECR1		34.994	54.9	6	10	9	13	8	8	4	8	8	4.7622	7.65864	7.58961	10.3362	6.81838	7.10408	3.37663	7.30914	7.36585	1.05721	0.816311
4839	CHP1		22.456	81	9	10	9	14	11	11	12	9	7	7.14329	7.65864	7.58961	11.1313	9.37527	9.76811	10.1299	8.22278	6.44512	1.22976	0.355465
846	ETHE1		27.873	75.6	9	9	10	10	7	10	12	10	6	7.14329	6.89278	8.4329	7.95093	5.96608	8.8801	10.1299	9.13643	5.52438	1.05897	0.797475
1163	LAMC1		177.6	27.3	14	12	11	5	5	5	7	5	7	11.1118	9.19037	9.27619	3.97546	4.26149	4.44005	5.90911	4.56821	6.44512	-1.99857	0.00478878
1937	PSMB2		22.836	46.3	10	7	10	15	9	11	12	9	10	7.93699	5.36105	8.4329	11.9264	7.67068	9.76811	10.1299	8.22278	9.20731	1.30977	0.22419
4300	CTNNBL1		65.173	39.6	16	13	8	14	14	10	10	8	9	12.6992	9.95623	6.74632	11.1313	11.9322	8.8801	8.44159	7.30914	8.28658	-1.05042	0.820997
5388	XPO5		136.31	30	16	16	14	13	11	14	11	12	11	12.6992	12.2538	11.8061	10.3362	9.37527	12.4321	9.28575	10.9637	10.128	-1.17589	0.400663
1459	ATP2B4		132.59	30.1	9	9	6	10	7	7	3	7	7	7.14329	6.89278	5.05974	7.95093	5.96608	6.21607	2.53248	6.3955	6.44512	-1.07563	0.767838
2917	RRP1B		82.175	42.7	10	15	12	10	10	11	9	6	11	7.93699	11.488	10.1195	7.95093	8.52298	9.76811	7.59743	5.48186	10.128	-1.19494	0.410739
4151	NPLOC4		68.119	46.9	10	11	12	11	9	8	9	10	9	7.93699	8.42451	10.1195	8.74602	7.67068	7.10408	7.59743	9.13643	8.28658	-1.09107	0.712026
4219	PPP4R1		105.19	25.5	15	15	11	21	20	15	11	10	8	11.9055	11.488	9.27619	16.6969	17.046	13.3202	9.28575	9.13643	7.36585	1.11497	0.559995
4852	NAPG		34.746	66	9	12	11	22	17	13	19	8	15	7.14329	9.19037	9.27619	17.492	14.4891	11.5441	16.039	7.30914	13.811	1.57526	0.0269676
1847	RPL27A		16.561	52	10	12	12	12	9	9	10	10	6	7.93699	9.19037	10.1195	9.54111	7.67068	7.99209	8.44159	9.13643	5.52438	-1.12809	0.611703
3240	FAM98B		45.547	35.3	10	12	9	11	9	12	8	12	15	7.93699	9.19037	7.58961	8.74602	7.67068	10.6561	6.75327	10.9637	13.811	1.18544	0.478098
4823	POP1		114.71	40.5	13	15	12	15	18	17	13	10	12	10.3181	11.488	10.1195	11.9264	15.3414	15.0962	10.9741	9.13643	11.0488	1.15148	0.474086
510	AHCYL1		58.951	36.2	11	13	12	13	7	15	7	9	8	8.73069	9.95623	10.1195	10.3362	5.96608	13.3202	5.90911	8.22278	7.36585	-1.12701	0.580837
1535	ABCD3		75.475	34.6	10	18	13	13	10	11	12	9	11	7.93699	13.7856	10.9628	10.3362	8.52298	9.76811	10.1299	8.22278	10.128	-1.14468	0.512835
3593	HSDL2		45.394	49.5	6	9	8	7	6	11	3	8	6	4.7622	6.89278	6.74632	5.56565	5.11379	9.76811	2.53248	7.30914	5.52438	-1.02762	0.890215
658	PMPCB		54.366	41.1	9	10	7	9	10	11	9	9	10	7.14329	7.65864	5.90303	7.15583	8.52298	9.76811	7.59743	8.22278	9.20731	1.2189	0.428927
4660	CDK5RAP3		56.92	32	8	10	7	7	8	10	5	5	6	6.34959	7.65864	5.90303	5.56565	6.81838	8.8801	4.22079	4.56821	5.52438	-1.11932	0.651036
6298	GMPPB		39.834	45	9	8	11	13	13	10	11	12	13	7.14329	6.12691	9.27619	10.3362	11.0799	8.8801	9.28575	10.9637	11.9695	1.38637	0.138628
1001	ICAM1		57.825	37.6	13	10	9	5	5	7	19	15	10	10.3181	7.65864	7.58961	3.97546	4.26149	6.21607	16.039	13.7046	9.20731	1.04442	0.936011
2067	THOP1		78.839	34.1	17	12	13	9	13	10	9	9	7	13.4929	9.19037	10.9628	7.15583	11.0799	8.8801	7.59743	8.22278	6.44512	-1.36271	0.14693
1991	RPL14		23.432	46.5	12	13	6	11	11	11	11	8	8	9.52439	9.95623	5.05974	8.74602	9.37527	9.76811	9.28575	7.30914	7.36585	1.05643	0.826429
2885	FKBP8		44.648	36.3	7	11	11	10	10	5	7	9	5	5.55589	8.42451	9.27619	7.95093	8.52298	4.44005	5.90911	8.22278	4.60365	-1.17311	0.536636
4358	ARPC1A		41.569	59.7	17	11	10	12	10	9	11	10	14	13.4929	8.42451	8.4329	9.54111	8.52298	7.99209	9.28575	9.13643	12.8902	-1.05808	0.778362
4397	ARHGEF2		108.24	35.4	11	11	6	12	12	10	14	13	12	8.73069	8.42451	5.05974	9.54111	10.2276	8.8801	11.8182	11.8774	11.0488	1.42681	0.120581
5448	SARS2		58.282	50.4	11	11	11	11	7	12	8	12	12	8.73069	8.42451	9.27619	8.74602	5.96608	10.6561	6.75327	10.9637	11.0488	1.02405	0.939226
4445	SYAP1		39.933	39.5	13	9	9	7	11	8	11	10	10	10.3181	6.89278	7.58961	5.56565	9.37527	7.10408	9.28575	9.13643	9.20731	1.00148	0.988859
866	PTBP3		56.501	39.5	11	11	14	9	10	13	10	10	10	8.73069	8.42451	11.8061	7.15583	8.52298	11.5441	8.44159	9.13643	9.20731	-1.07247	0.750456
1049	HEXB		63.111	27.5	8	15	9	13	11	7	10	8	7	6.34959	11.488	7.58961	10.3362	9.37527	6.21607	8.44159	7.30914	6.44512	-1.05675	0.820743
2365	UBE2L3		17.861	46.1	14	10	10	11	9	9	14	10	9	11.1118	7.65864	8.4329	8.74602	7.67068	7.99209	11.8182	9.13643	8.28658	-1.0141	0.957232
4370	GGH		35.964	30.8	11	13	13	12	11	11	10	10	9	8.73069	9.95623	10.9628	9.54111	9.37527	9.76811	8.44159	9.13643	8.28658	-1.08708	0.707548
5349	GORASP2		47.145	33.6	12	11	9	9	6	8	8	11	9	9.52439	8.42451	7.58961	7.15583	5.11379	7.10408	6.75327	10.0501	8.28658	-1.14874	0.530183
1762	STAT3		83.125	40.2	8	8	9	7	9	6	9	8	10	6.34959	6.12691	7.58961	5.56565	7.67068	5.32806	7.59743	7.30914	9.20731	1.06344	0.813176
1785	ECI1		30.895	37.9	9	10	10	10	9	10	8	11	10	7.14329	7.65864	8.4329	7.95093	7.67068	8.8801	6.75327	10.0501	9.20731	1.087	0.730587
339	PLXNB2		205.12	28.3	12	12	12	7	9	10	14	13	13	9.52439	9.19037	10.1195	5.56565	7.67068	8.8801	11.8182	11.8774	11.9695	1.00196	0.970434
2142	TPD52		19.863	89.1	10	14	10	14	12	11	9	9	9	7.93699	10.7221	8.4329	11.1313	10.2276	9.76811	7.59743	8.22278	8.28658	1.01937	0.927495
5235	SLK	SLK	138.99	38.2	11	14	16	7	7	6	5	9	8	8.73069	10.7221	13.4926	5.56565	5.96608	5.32806	4.22079	8.22278	7.36585	-1.7969	0.0104122
428	DYNC1LI2		54.099	52.2	14	13	9	11	12	9	8	7	11	11.1118	9.95623	7.58961	8.74602	10.2276	7.99209	6.75327	6.3955	10.128	-1.14077	0.537996
3875	CCAR1		131.04	24.5	11	15	8	11	8	9	9	5	8	8.73069	11.488	6.74632	8.74602	6.81838	7.99209	7.59743	4.56821	7.36585	-1.25162	0.328449
3913	PM20D2		47.776	52.8	12	17	13	12	11	14	8	11	8	9.52439	13.0197	10.9628	9.54111	9.37527	12.4321	6.75327	10.0501	7.36585	-1.20707	0.353031
1768	RFC3		40.556	57.9	12	10	14	16	10	12	10	12	15	9.52439	7.65864	11.8061	12.7215	8.52298	10.6561	8.44159	10.9637	13.811	1.12313	0.560058
4802	CNN2		33.697	52.8	10	12	14	13	8	9	12	9	10	7.93699	9.19037	11.8061	10.3362	6.81838	7.99209	10.1299	8.22278	9.20731	-1.0979	0.694412
492	SGTA		34.063	39.3	6	9	11	12	10	10	10	8	8	4.7622	6.89278	9.27619	9.54111	8.52298	8.8801	8.44159	7.30914	7.36585	1.19584	0.427629
2505	RPL18A		20.762	54.5	11	8	9	13	10	13	9	9	7	8.73069	6.12691	7.58961	10.3362	8.52298	11.5441	7.59743	8.22278	6.44512	1.17317	0.478157
1776	NAA10		26.458	68.9	9	12	13	16	12	9	10	7	10	7.14329	9.19037	10.9628	12.7215	10.2276	7.99209	8.44159	6.3955	9.20731	1.00719	0.931936
1618	RRM2		51.092	36.3	11	16	13	10	13	11	11	10	13	8.73069	12.2538	10.9628	7.95093	11.0799	9.76811	9.28575	9.13643	11.9695	-1.07947	0.692568
2445	TFAM		29.096	47.2	8	12	11	8	10	7	9	7	4	6.34959	9.19037	9.27619	6.36074	8.52298	6.21607	7.59743	6.3955	3.68292	-1.27999	0.32175
691	WDHD1		125.97	43.7	11	19	21	17	13	10	15	13	9	8.73069	14.5514	17.7091	13.5166	11.0799	8.8801	12.6624	11.8774	8.28658	-1.23648	0.287464
3476	PDE12		67.351	51.7	17	13	11	11	10	10	11	12	15	13.4929	9.95623	9.27619	8.74602	8.52298	8.8801	9.28575	10.9637	13.811	-1.08705	0.653724
4289	PALLD		108.63	38.5	6	8	5	7	4	11	5	6	8	4.7622	6.12691	4.21645	5.56565	3.40919	9.76811	4.22079	5.48186	7.36585	1.18537	0.585928
4325	MRPS27		47.611	48.8	14	13	11	9	9	13	9	6	11	11.1118	9.95623	9.27619	7.15583	7.67068	11.5441	7.59743	5.48186	10.128	-1.2241	0.339082
1797	RPS27		9.461	46.4	7	9	8	9	9	10	9	6	6	5.55589	6.89278	6.74632	7.15583	7.67068	8.8801	7.59743	5.48186	5.52438	1.10212	0.694168
1912	FNTA		44.408	32.5	10	17	11	11	10	10	12	10	10	7.93699	13.0197	9.27619	8.74602	8.52298	8.8801	10.1299	9.13643	9.20731	-1.10697	0.620796
1062	YES1	YES1;FGR	60.801	54.3	7	10	8	9	11	8	14	18	15	5.55589	7.65864	6.74632	7.15583	9.37527	7.10408	11.8182	16.4456	13.811	1.64597	0.0445725
1134	H2AFV;H2AFZ		13.509	33.6	9	8	9	10	9	11	7	12	11	7.14329	6.12691	7.58961	7.95093	7.67068	9.76811	5.90911	10.9637	10.128	1.25578	0.349987
4439	TBRG4		70.737	37.6	7	12	11	8	16	6	15	14	6	5.55589	9.19037	9.27619	6.36074	13.6368	5.32806	12.6624	12.791	5.52438	1.17189	0.557878
3064	SLC9A3R2		37.413	50.1	5	8	7	7	8	11	8	7	8	3.9685	6.12691	5.90303	5.56565	6.81838	9.76811	6.75327	6.3955	7.36585	1.33347	0.290471
298	PDCD5		14.285	68.8	14	10	11	10	10	10	11	10	9	11.1118	7.65864	9.27619	7.95093	8.52298	8.8801	9.28575	9.13643	8.28658	-1.07742	0.740034
780	UBR5		309.22	22	14	14	15	11	14	17	11	8	10	11.1118	10.7221	12.6494	8.74602	11.9322	15.0962	9.28575	7.30914	9.20731	-1.12001	0.573534
969	TK1		25.468	62	13	13	13	16	13	13	16	10	13	10.3181	9.95623	10.9628	12.7215	11.0799	11.5441	13.5065	9.13643	11.9695	1.11979	0.555482
1121	CNP		45.098	49.9	7	8	8	5	8	7	5	4	11	5.55589	6.12691	6.74632	3.97546	6.81838	6.21607	4.22079	3.65457	10.128	-1.05269	0.817329
5748	MRPL15		33.419	58.8	8	11	10	12	9	6	7	6	6	6.34959	8.42451	8.4329	9.54111	7.67068	5.32806	5.90911	5.48186	5.52438	-1.17637	0.534397
1997	FXR2		74.222	46.7	10	10	10	11	11	16	7	10	13	7.93699	7.65864	8.4329	8.74602	9.37527	14.2082	5.90911	9.13643	11.9695	1.23488	0.360357
3681	NUP54		55.435	42.8	7	13	11	11	11	13	9	10	9	5.55589	9.95623	9.27619	8.74602	9.37527	11.5441	7.59743	9.13643	8.28658	1.10306	0.663844
802	LUC7L3		51.466	32.6	11	13	13	10	13	10	9	12	12	8.73069	9.95623	10.9628	7.95093	11.0799	8.8801	7.59743	10.9637	11.0488	-1.03092	0.87217
1313	HSPA6		71.027	23	10	10	11	10	11	9	10	8	8	7.93699	7.65864	9.27619	7.95093	9.37527	7.99209	8.44159	7.30914	7.36585	-1.02702	0.925698
2427	ERH		12.259	62.5	7	10	6	10	10	7	8	8	5	5.55589	7.65864	5.05974	7.95093	8.52298	6.21607	6.75327	7.30914	4.60365	1.13154	0.635191
4647	ABHD14B		22.345	51	9	12	6	10	11	6	9	8	8	7.14329	9.19037	5.05974	7.95093	9.37527	5.32806	7.59743	7.30914	7.36585	1.05001	0.856717
5621	RBM22		46.895	45.5	11	13	10	13	8	12	12	6	15	8.73069	9.95623	8.4329	10.3362	6.81838	10.6561	10.1299	5.48186	13.811	1.0552	0.821916
5752	HACD3		43.159	22.4	11	13	11	8	9	10	12	8	8	8.73069	9.95623	9.27619	6.36074	7.67068	8.8801	10.1299	7.30914	7.36585	-1.17205	0.473017
6304	RBM8A		19.889	48.3	12	9	7	12	8	8	10	11	9	9.52439	6.89278	5.90303	9.54111	6.81838	7.10408	8.44159	10.0501	8.28658	1.12548	0.62147
1960	MRE11A		80.592	35.9	15	17	12	10	10	5	14	11	9	11.9055	13.0197	10.1195	7.95093	8.52298	4.44005	11.8182	10.0501	8.28658	-1.37245	0.12265
3770	LUZP1		114.59	47.3	5	12	12	13	8	8	9	8	11	3.9685	9.19037	10.1195	10.3362	6.81838	7.10408	7.59743	7.30914	10.128	1.05878	0.779859
5558	RBM12		97.394	28.3	16	15	11	10	15	9	12	10	7	12.6992	11.488	9.27619	7.95093	12.7845	7.99209	10.1299	9.13643	6.44512	-1.22939	0.315659
5944	SLC25A13		74.175	43.4	12	12	8	7	6	8	7	7	3	9.52439	9.19037	6.74632	5.56565	5.11379	7.10408	5.90911	6.3955	2.76219	-1.55013	0.0778841
3323	DNTTIP2		84.468	29.9	12	9	12	12	10	10	10	8	12	9.52439	6.89278	10.1195	9.54111	8.52298	8.8801	8.44159	7.30914	11.0488	1.01263	0.935202
1633	S100A11		11.74	41	9	10	9	10	9	9	9	11	9	7.14329	7.65864	7.58961	7.95093	7.67068	7.99209	7.59743	10.0501	8.28658	1.10639	0.678183
143			68.587	49	6	6	19	5	4	26	19	13	40	4.7622	4.59518	16.0225	3.97546	3.40919	23.0883	16.039	11.8774	36.8292	1.87587	0.418336
1301	POR		76.689	31.8	11	15	10	9	9	7	3	2	2	8.73069	11.488	8.4329	7.15583	7.67068	6.21607	2.53248	1.82729	1.84146	-2.10334	0.0147747
2084	SUCLG1		36.249	35	8	8	10	13	5	9	9	8	6	6.34959	6.12691	8.4329	10.3362	4.26149	7.99209	7.59743	7.30914	5.52438	1.02874	0.875361
1531	PSMB4		29.204	42.8	12	10	12	11	11	8	14	11	6	9.52439	7.65864	10.1195	8.74602	9.37527	7.10408	11.8182	10.0501	5.52438	-1.03776	0.893414
4287	PRPF31		55.455	40.9	12	11	9	9	9	8	6	11	9	9.52439	8.42451	7.58961	7.15583	7.67068	7.10408	5.06495	10.0501	8.28658	-1.12673	0.584363
4068	LEMD2		56.974	37.8	10	11	12	10	7	10	8	6	10	7.93699	8.42451	10.1195	7.95093	5.96608	8.8801	6.75327	5.48186	9.20731	-1.19716	0.442917
318	GIPC1		36.049	49.8	10	10	9	5	6	6	8	7	5	7.93699	7.65864	7.58961	3.97546	5.11379	5.32806	6.75327	6.3955	4.60365	-1.44143	0.152818
887	DDAH2		29.644	51.2	13	12	13	11	7	11	13	12	9	10.3181	9.19037	10.9628	8.74602	5.96608	9.76811	10.9741	10.9637	8.28658	-1.11403	0.611919
2989	PAFAH1B3		25.734	69.3	7	9	9	10	11	9	9	8	8	5.55589	6.89278	7.58961	7.95093	9.37527	7.99209	7.59743	7.30914	7.36585	1.18749	0.474647
4890	GRWD1		49.419	49.8	10	10	12	10	9	12	9	10	10	7.93699	7.65864	10.1195	7.95093	7.67068	10.6561	7.59743	9.13643	9.20731	1.01533	0.943496
128			248.98	20.4	8	5	4	10	11	11	7	6	12	6.34959	3.82932	3.37316	7.95093	9.37527	9.76811	5.90911	5.48186	11.0488	1.82754	0.0273474
1514	MAPK3	MAPK3;MAPK4	43.135	46.7	9	9	6	8	9	6	7	5	5	7.14329	6.89278	5.05974	6.36074	7.67068	5.32806	5.90911	4.56821	4.60365	-1.10892	0.702636
2349	SKP1		18.658	53.4	9	12	9	12	8	9	10	8	12	7.14329	9.19037	7.58961	9.54111	6.81838	7.99209	8.44159	7.30914	11.0488	1.06907	0.782762
2918	PDCD11		208.7	29.3	10	16	13	15	11	7	8	9	11	7.93699	12.2538	10.9628	11.9264	9.37527	6.21607	6.75327	8.22278	10.128	-1.18406	0.435949
3256	AGK		47.137	54.5	7	14	11	11	17	10	8	7	12	5.55589	10.7221	9.27619	8.74602	14.4891	8.8801	6.75327	6.3955	11.0488	1.10183	0.665968
5781	BCCIP		35.979	55.1	9	15	9	10	8	10	11	8	11	7.14329	11.488	7.58961	7.95093	6.81838	8.8801	9.28575	7.30914	10.128	-1.04108	0.834566
1404	GSTM3		26.559	59.6	12	13	12	15	14	12	6	8	6	9.52439	9.95623	10.1195	11.9264	11.9322	10.6561	5.06495	7.30914	5.52438	-1.12949	0.590799
1858	YAP1		48.274	47.1	16	17	14	13	7	13	14	15	11	12.6992	13.0197	11.8061	10.3362	5.96608	11.5441	11.8182	13.7046	10.128	-1.18194	0.372219
1862	STT3A		80.529	18.9	11	12	12	11	9	15	11	10	13	8.73069	9.19037	10.1195	8.74602	7.67068	13.3202	9.28575	9.13643	11.9695	1.07217	0.759038
2788	PWP1		55.827	43.3	8	14	12	14	12	14	13	13	16	6.34959	10.7221	10.1195	11.1313	10.2276	12.4321	10.9741	11.8774	14.7317	1.31245	0.193008
3362	C9orf64		39.028	47.5	13	11	12	13	14	12	20	15	9	10.3181	8.42451	10.1195	10.3362	11.9322	10.6561	16.8832	13.7046	8.28658	1.24383	0.275494
5011	WDR18		47.405	27.3	8	11	10	11	9	10	9	9	12	6.34959	8.42451	8.4329	8.74602	7.67068	8.8801	7.59743	8.22278	11.0488	1.12392	0.620827
1634	L1CAM		138.91	34.5	14	12	12	13	8	8	2	6	3	11.1118	9.19037	10.1195	10.3362	6.81838	7.10408	1.68832	5.48186	2.76219	-1.77951	0.0348484
2545	CSTF1		48.357	39.9	9	8	7	5	8	4	4	7	5	7.14329	6.12691	5.90303	3.97546	6.81838	3.55204	3.37663	6.3955	4.60365	-1.33511	0.290046
3088	SLC1A5		56.598	26.1	15	11	13	13	11	12	12	9	10	11.9055	8.42451	10.9628	10.3362	9.37527	10.6561	10.1299	8.22278	9.20731	-1.08041	0.731998
4820	NUP88		83.541	33.6	8	11	12	8	10	10	12	8	9	6.34959	8.42451	10.1195	6.36074	8.52298	8.8801	10.1299	7.30914	8.28658	-1.00602	0.988603
5505	EIF2B3		50.24	50	10	8	11	10	10	8	9	11	8	7.93699	6.12691	9.27619	7.95093	8.52298	7.10408	7.59743	10.0501	7.36585	1.04094	0.846415
2820	BLMH		52.562	43.3	4	9	6	5	6	6	3	6	6	3.1748	6.89278	5.05974	3.97546	5.11379	5.32806	2.53248	5.48186	5.52438	-1.08222	0.766347
5203	DDX47		50.646	41.1	7	9	7	10	8	8	10	9	10	5.55589	6.89278	5.90303	7.95093	6.81838	7.10408	8.44159	8.22278	9.20731	1.30083	0.302515
211	SUPT5H		120.5	32.6	16	11	8	10	7	10	7	9	9	12.6992	8.42451	6.74632	7.95093	5.96608	8.8801	5.90911	8.22278	8.28658	-1.23276	0.345394
1778	CSK	CSK	50.704	50	15	13	15	13	11	13	12	8	13	11.9055	9.95623	12.6494	10.3362	9.37527	11.5441	10.1299	7.30914	11.9695	-1.13777	0.53116
2865	TTLL12		74.403	41.9	6	11	8	11	11	10	7	7	7	4.7622	8.42451	6.74632	8.74602	9.37527	8.8801	5.90911	6.3955	6.44512	1.14762	0.574592
4387	GPKOW		52.228	56.7	14	14	10	10	9	11	12	9	11	11.1118	10.7221	8.4329	7.95093	7.67068	9.76811	10.1299	8.22278	10.128	-1.12369	0.565856
4416	SMARCE1		41.779	52.1	8	13	9	11	10	9	9	10	10	6.34959	9.95623	7.58961	8.74602	8.52298	7.99209	7.59743	9.13643	9.20731	1.07138	0.777863
5564	ABHD10		33.932	57.5	10	8	7	11	9	9	13	10	10	7.93699	6.12691	5.90303	8.74602	7.67068	7.99209	10.9741	9.13643	9.20731	1.34539	0.216508
6362	SQRDL		49.96	58	5	6	4	8	6	7	2	1	0	3.9685	4.59518	3.37316	6.36074	5.11379	6.21607	1.68832	0.913643	0	-1.17647	0.527795
2976	RRS1		41.193	52.3	13	11	8	12	15	12	7	9	5	10.3181	8.42451	6.74632	9.54111	12.7845	10.6561	5.90911	8.22278	4.60365	1.0145	0.950743
3863	PHF6		41.219	54.4	5	14	8	8	11	12	6	7	10	3.9685	10.7221	6.74632	6.36074	9.37527	10.6561	5.06495	6.3955	9.20731	1.09764	0.728712
4677	PBK	PBK	36.085	55	11	11	13	11	5	10	15	10	12	8.73069	8.42451	10.9628	8.74602	4.26149	8.8801	12.6624	9.13643	11.0488	-1.02742	0.901751
6151	POLDIP2		42.033	55.4	6	7	8	4	8	9	5	5	6	4.7622	5.36105	6.74632	3.18037	6.81838	7.99209	4.22079	4.56821	5.52438	-1.04442	0.864887
2480	HMGCS1		57.293	41.5	11	11	8	8	7	10	7	5	6	8.73069	8.42451	6.74632	6.36074	5.96608	8.8801	5.90911	4.56821	5.52438	-1.28473	0.306579
2710	DDX10		100.89	36.5	13	10	15	12	11	11	11	13	10	10.3181	7.65864	12.6494	9.54111	9.37527	9.76811	9.28575	11.8774	9.20731	-1.03721	0.885776
3015	RNPS1		34.208	29.2	8	11	9	9	6	5	11	4	8	6.34959	8.42451	7.58961	7.15583	5.11379	4.44005	9.28575	3.65457	7.36585	-1.20833	0.461041
3094	TBCE		59.345	51.2	14	9	11	9	10	8	9	15	9	11.1118	6.89278	9.27619	7.15583	8.52298	7.10408	7.59743	13.7046	8.28658	-1.04182	0.839092
3361	UBAP2		117.11	29.8	12	15	10	9	13	12	10	9	10	9.52439	11.488	8.4329	7.15583	11.0799	10.6561	8.44159	8.22278	9.20731	-1.07536	0.708821
4608	FAHD2A;FAHD2B		34.596	58	8	13	10	11	11	8	14	9	5	6.34959	9.95623	8.4329	8.74602	9.37527	7.10408	11.8182	8.22278	4.60365	1.00793	0.955922
5805	EPS15L1		94.254	31.4	10	11	6	10	9	8	7	8	7	7.93699	8.42451	5.05974	7.95093	7.67068	7.10408	5.90911	7.30914	6.44512	-1.0107	0.950673
2308	RAB1A		22.677	73.7	5	7	6	15	9	8	12	8	10	3.9685	5.36105	5.05974	11.9264	7.67068	7.10408	10.1299	7.30914	9.20731	1.85372	0.0172374
2693	MTAP		31.236	65.7	6	6	9	16	9	11	7	5	8	4.7622	4.59518	7.58961	12.7215	7.67068	9.76811	5.90911	4.56821	7.36585	1.41628	0.157388
3041	RPS6KA1	RPS6KA1	81.146	46.6	7	16	12	9	7	9	10	8	9	5.55589	12.2538	10.1195	7.15583	5.96608	7.99209	8.44159	7.30914	8.28658	-1.23714	0.347466
4071	FAM98A		55.272	32.2	8	12	10	11	12	13	10	11	10	6.34959	9.19037	8.4329	8.74602	10.2276	11.5441	8.44159	10.0501	9.20731	1.21422	0.392356
4948	TUBGCP2		105.63	37.3	10	8	11	9	7	9	11	8	8	7.93699	6.12691	9.27619	7.15583	5.96608	7.99209	9.28575	7.30914	7.36585	-1.03562	0.904542
5101	NLN		80.651	44.6	15	10	9	8	6	9	5	4	8	11.9055	7.65864	7.58961	6.36074	5.11379	7.99209	4.22079	3.65457	7.36585	-1.5647	0.0644373
5574	SPATS2L		61.728	43.2	8	8	9	6	8	9	8	13	12	6.34959	6.12691	7.58961	4.77056	6.81838	7.99209	6.75327	11.8774	11.0488	1.22745	0.433214
4336	SEPT8		49.814	34.5	10	10	8	8	7	8	7	8	8	7.93699	7.65864	6.74632	6.36074	5.96608	7.10408	5.90911	7.30914	7.36585	-1.11668	0.640752
2509	NUCB1		53.879	54.4	4	3	6	6	5	2	2	4	1	3.1748	2.29759	5.05974	4.77056	4.26149	1.77602	1.68832	3.65457	0.920731	-1.23387	0.61403
3169	HADH		34.293	50	4	10	11	13	6	6	5	3	3	3.1748	7.65864	9.27619	10.3362	5.11379	5.32806	4.22079	2.74093	2.76219	-1.31858	0.413355
4342	LARP4B		80.551	24.9	11	12	13	12	17	9	11	12	11	8.73069	9.19037	10.9628	9.54111	14.4891	7.99209	9.28575	10.9637	10.128	1.08018	0.704265
6152	AP3M1		46.939	46.4	9	11	10	8	8	10	9	7	9	7.14329	8.42451	8.4329	6.36074	6.81838	8.8801	7.59743	6.3955	8.28658	-1.08261	0.730291
885	BPNT1		29.188	58.1	8	10	10	11	8	9	11	10	9	6.34959	7.65864	8.4329	8.74602	6.81838	7.99209	9.28575	9.13643	8.28658	1.11994	0.623777
1893	HSPA13		51.927	36.5	13	11	11	11	11	11	11	13	11	10.3181	8.42451	9.27619	8.74602	9.37527	9.76811	9.28575	11.8774	10.128	1.05609	0.809146
4597	DUS3L		72.593	41.1	14	11	14	12	14	17	12	13	14	11.1118	8.42451	11.8061	9.54111	11.9322	15.0962	10.1299	11.8774	12.8902	1.1401	0.51199
4860	TSG101		43.944	40.5	9	8	8	8	9	8	7	10	7	7.14329	6.12691	6.74632	6.36074	7.67068	7.10408	5.90911	9.13643	6.44512	1.06477	0.812283
5517	AASDHPPT		35.776	42.4	8	9	8	18	12	7	9	7	9	6.34959	6.89278	6.74632	14.3117	10.2276	6.21607	7.59743	6.3955	8.28658	1.32662	0.223045
1571	GNA11		42.123	48.7	7	7	6	7	8	4	9	7	5	5.55589	5.36105	5.05974	5.56565	6.81838	3.55204	7.59743	6.3955	4.60365	1.08072	0.779116
2405	MRPS22		41.28	44.2	13	6	9	13	4	7	12	7	6	10.3181	4.59518	7.58961	10.3362	3.40919	6.21607	10.1299	6.3955	5.52438	-1.07128	0.824405
5151	WDR12		47.707	47.8	9	8	6	7	8	9	7	7	8	7.14329	6.12691	5.05974	5.56565	6.81838	7.99209	5.90911	6.3955	7.36585	1.09238	0.757067
5196	RACGAP1		71.026	39.4	15	9	8	8	8	10	14	13	15	11.9055	6.89278	6.74632	6.36074	6.81838	8.8801	11.8182	11.8774	13.811	1.16592	0.517806
5566	STAU2		52.009	46.3	11	13	14	13	11	13	8	9	12	8.73069	9.95623	11.8061	10.3362	9.37527	11.5441	6.75327	8.22278	11.0488	-1.06469	0.77186
151			54.099	21.3	8	9	12	9	9	13	6	10	11	6.34959	6.89278	10.1195	7.15583	7.67068	11.5441	5.06495	9.13643	10.128	1.0851	0.731614
2512	TOP2B		182.66	28.7	9	7	11	10	9	7	8	7	5	7.14329	5.36105	9.27619	7.95093	7.67068	6.21607	6.75327	6.3955	4.60365	-1.1003	0.750057
4178	KIAA1524		102.18	36.6	14	9	6	11	13	13	12	17	16	11.1118	6.89278	5.05974	8.74602	11.0799	11.5441	10.1299	15.5319	14.7317	1.55573	0.0469425
4015	EMC1		111.69	37	12	9	7	14	13	15	9	11	10	9.52439	6.89278	5.90303	11.1313	11.0799	13.3202	7.59743	10.0501	9.20731	1.39753	0.138599
2246	SEC61A1;SEC61A2		52.264	20.4	9	9	9	14	8	8	13	8	4	7.14329	6.89278	7.58961	11.1313	6.81838	7.10408	10.9741	7.30914	3.68292	1.08713	0.693505
3328	EXOSC6		28.235	39	10	8	9	11	9	10	9	9	9	7.93699	6.12691	7.58961	8.74602	7.67068	8.8801	7.59743	8.22278	8.28658	1.14078	0.572918
468	XPOT		109.96	27.1	11	12	8	14	9	9	8	10	8	8.73069	9.19037	6.74632	11.1313	7.67068	7.99209	6.75327	9.13643	7.36585	1.01449	0.95328
1242	FDPS		40.532	39.7	10	8	10	11	10	6	10	5	6	7.93699	6.12691	8.4329	8.74602	8.52298	5.32806	8.44159	4.56821	5.52438	-1.0939	0.758344
3252	HSD17B12		34.324	42.3	11	9	8	11	8	10	8	5	6	8.73069	6.89278	6.74632	8.74602	6.81838	8.8801	6.75327	4.56821	5.52438	-1.08354	0.760854
3784	TSPYL5		45.143	55.4	11	16	13	14	12	14	10	12	11	8.73069	12.2538	10.9628	11.1313	10.2276	12.4321	8.44159	10.9637	10.128	-1.009	0.958013
382	SPTLC2		62.924	54.1	10	12	11	13	10	10	10	10	14	7.93699	9.19037	9.27619	10.3362	8.52298	8.8801	8.44159	9.13643	12.8902	1.10227	0.662655
391	INPPL1		138.6	35.3	11	9	8	13	13	13	9	7	6	8.73069	6.89278	6.74632	10.3362	11.0799	11.5441	7.59743	6.3955	5.52438	1.17296	0.481286
1950	NDUFV1		49.867	47.5	7	12	8	5	4	4	4	8	3	5.55589	9.19037	6.74632	3.97546	3.40919	3.55204	3.37663	7.30914	2.76219	-1.7628	0.0401145
4383	UFD1L		38.725	44.9	8	4	5	8	5	5	8	6	5	6.34959	3.06346	4.21645	6.36074	4.26149	4.44005	6.75327	5.48186	4.60365	1.17029	0.578334
6262	TBL2		49.797	59.3	7	11	10	7	10	7	3	4	2	5.55589	8.42451	8.4329	5.56565	8.52298	6.21607	2.53248	3.65457	1.84146	-1.58212	0.0947103
6293	TNPO3		104.2	32.4	13	11	10	10	9	9	9	9	12	10.3181	8.42451	8.4329	7.95093	7.67068	7.99209	7.59743	8.22278	11.0488	-1.07663	0.725505
1188	CDK4	CDK4	33.729	53.1	13	11	10	10	10	15	14	12	10	10.3181	8.42451	8.4329	7.95093	8.52298	13.3202	11.8182	10.9637	9.20731	1.13675	0.563701
1602	SRI		20.006	48.9	6	8	8	11	7	7	8	7	7	4.7622	6.12691	6.74632	8.74602	5.96608	6.21607	6.75327	6.3955	6.44512	1.14888	0.580241
1868	RPL29		17.752	32.1	7	9	10	8	10	9	9	7	9	5.55589	6.89278	8.4329	6.36074	8.52298	7.99209	7.59743	6.3955	8.28658	1.08122	0.742966
2157	RRP1		52.839	42.5	7	7	11	7	8	9	9	11	8	5.55589	5.36105	9.27619	5.56565	6.81838	7.99209	7.59743	10.0501	7.36585	1.12388	0.628233
4172	RDH11		35.386	42.5	9	9	7	9	8	6	7	8	7	7.14329	6.89278	5.90303	7.15583	6.81838	5.32806	5.90911	7.30914	6.44512	-1.02342	0.923098
4362	HDAC2		55.364	42.8	7	10	9	8	10	9	8	8	9	5.55589	7.65864	7.58961	6.36074	8.52298	7.99209	6.75327	7.30914	8.28658	1.08692	0.742567
4645	GMPPA		46.291	44.3	10	8	8	8	10	8	5	10	8	7.93699	6.12691	6.74632	6.36074	8.52298	7.10408	4.22079	9.13643	7.36585	1.0262	0.935253
651	PRPF40A		105.93	19.9	5	10	6	8	5	5	9	6	9	3.9685	7.65864	5.05974	6.36074	4.26149	4.44005	7.59743	5.48186	8.28658	1.09152	0.766244
1511	STOM		31.73	50.3	11	9	11	11	9	11	10	12	17	8.73069	6.89278	9.27619	8.74602	7.67068	9.76811	8.44159	10.9637	15.6524	1.22979	0.360587
1575	BLVRB		22.119	70.9	9	9	10	11	7	6	7	7	8	7.14329	6.89278	8.4329	8.74602	5.96608	5.32806	5.90911	6.3955	7.36585	-1.13164	0.637001
64			92.273	42.4	14	13	9	15	10	17	14	10	17	11.1118	9.95623	7.58961	11.9264	8.52298	15.0962	11.8182	9.13643	15.6524	1.25887	0.272988
2805	MOGS		91.916	34.9	7	5	5	4	6	5	9	8	7	5.55589	3.82932	4.21645	3.18037	5.11379	4.44005	7.59743	7.30914	6.44512	1.253	0.463818
3590	GIGYF2		148.63	22	9	11	8	13	7	9	9	6	10	7.14329	8.42451	6.74632	10.3362	5.96608	7.99209	7.59743	5.48186	9.20731	1.04376	0.857618
6006	HECTD1		289.38	19.5	11	13	16	15	13	14	10	10	12	8.73069	9.95623	13.4926	11.9264	11.0799	12.4321	8.44159	9.13643	11.0488	-1.00459	0.98949
422	CYB5B		16.694	64.7	11	8	12	10	6	6	7	9	8	8.73069	6.12691	10.1195	7.95093	5.11379	5.32806	5.90911	8.22278	7.36585	-1.25228	0.366969
820	ATG7		77.959	38.5	14	10	11	11	11	9	12	12	10	11.1118	7.65864	9.27619	8.74602	9.37527	7.99209	10.1299	10.9637	9.20731	1.00572	0.974805
922	AK1		21.635	64.9	11	7	13	11	9	10	8	6	7	8.73069	5.36105	10.9628	8.74602	7.67068	8.8801	6.75327	5.48186	6.44512	-1.13944	0.629261
1252	IDE		117.97	36.5	18	17	14	11	6	6	8	9	8	14.2866	13.0197	11.8061	8.74602	5.11379	5.32806	6.75327	8.22278	7.36585	-1.88358	0.00311977
1952	GSK3B	GSK3B	46.744	54.5	9	9	10	10	10	9	10	11	9	7.14329	6.89278	8.4329	7.95093	8.52298	7.99209	8.44159	10.0501	8.28658	1.14033	0.571829
3110	ADRM1		42.153	25.6	9	11	9	8	11	10	8	7	11	7.14329	8.42451	7.58961	6.36074	9.37527	8.8801	6.75327	6.3955	10.128	1.03407	0.909325
5846	DNAJB4		37.806	42.1	11	14	8	14	12	12	15	13	15	8.73069	10.7221	6.74632	11.1313	10.2276	10.6561	12.6624	11.8774	13.811	1.3429	0.170108
962	CSTB		11.139	94.9	8	11	7	11	8	8	7	11	7	6.34959	8.42451	5.90303	8.74602	6.81838	7.10408	5.90911	10.0501	6.44512	1.08992	0.743762
1576	PRDX5		17.031	53.1	10	10	5	12	5	6	8	4	7	7.93699	7.65864	4.21645	9.54111	4.26149	5.32806	6.75327	3.65457	6.44512	-1.10117	0.716852
2675	CSTF3		82.921	29.8	12	12	7	9	9	7	8	9	8	9.52439	9.19037	5.90303	7.15583	7.67068	6.21607	6.75327	8.22278	7.36585	-1.13487	0.574654
4180	STT3B		93.673	21.3	14	14	7	9	11	9	10	9	9	11.1118	10.7221	5.90303	7.15583	9.37527	7.99209	8.44159	8.22278	8.28658	-1.12127	0.582376
1428	SCP2		58.993	39.5	8	8	6	11	7	3	6	7	6	6.34959	6.12691	5.05974	8.74602	5.96608	2.66403	5.06495	6.3955	5.52438	-1.02071	0.948389
2261	NUTF2		14.478	61.4	9	8	8	11	8	4	11	6	7	7.14329	6.12691	6.74632	8.74602	6.81838	3.55204	9.28575	5.48186	6.44512	1.0074	0.950609
4271	UBLCP1		36.804	52.2	12	7	11	13	10	6	12	8	7	9.52439	5.36105	9.27619	10.3362	8.52298	5.32806	10.1299	7.30914	6.44512	-1.00524	0.962832
4791	RUFY1		79.817	45.6	12	12	7	15	10	8	8	8	8	9.52439	9.19037	5.90303	11.9264	8.52298	7.10408	6.75327	7.30914	7.36585	-1.00518	0.986322
140			53.341	47.5	3	5	11	5	4	17	16	9	31	2.3811	3.82932	9.27619	3.97546	3.40919	15.0962	13.5065	8.22278	28.5427	2.34889	0.19889
1238	MIF		12.476	27.8	9	8	8	8	6	3	10	8	6	7.14329	6.12691	6.74632	6.36074	5.11379	2.66403	8.44159	7.30914	5.52438	-1.13044	0.646644
2496	KIF23		98.104	26.9	10	10	9	10	6	11	17	14	15	7.93699	7.65864	7.58961	7.95093	5.11379	9.76811	14.3507	12.791	13.811	1.37556	0.165445
5990	PSME2		27.401	55.2	9	7	11	9	6	12	8	5	8	7.14329	5.36105	9.27619	7.15583	5.11379	10.6561	6.75327	4.56821	7.36585	-1.04681	0.877311
516	RAD21		71.689	32.5	14	12	10	12	7	15	12	7	10	11.1118	9.19037	8.4329	9.54111	5.96608	13.3202	10.1299	6.3955	9.20731	-1.05334	0.80092
732	CLPX		69.223	37	13	10	10	10	9	8	7	8	7	10.3181	7.65864	8.4329	7.95093	7.67068	7.10408	5.90911	7.30914	6.44512	-1.24606	0.3537
3531	TLDC1		50.993	41.4	6	7	8	6	5	7	4	4	8	4.7622	5.36105	6.74632	4.77056	4.26149	6.21607	3.37663	3.65457	7.36585	-1.1381	0.646111
4710	DOCK7		238.27	25.7	15	9	13	16	10	6	7	8	5	11.9055	6.89278	10.9628	12.7215	8.52298	5.32806	5.90911	7.30914	4.60365	-1.34076	0.222426
6199	REXO2		23.754	50.2	8	9	11	14	13	7	8	8	7	6.34959	6.89278	9.27619	11.1313	11.0799	6.21607	6.75327	7.30914	6.44512	1.08654	0.684475
112			52.347	37.6	8	7	5	7	5	19	21	15	18	6.34959	5.36105	4.21645	5.56565	4.26149	16.8722	17.7273	13.7046	16.5732	2.3452	0.0554359
187	DDX39A		49.129	60.2	11	11	11	10	9	9	8	8	6	8.73069	8.42451	9.27619	7.95093	7.67068	7.99209	6.75327	7.30914	5.52438	-1.22366	0.396402
875	BAG2		23.772	68.7	8	7	10	8	7	8	11	8	7	6.34959	5.36105	8.4329	6.36074	5.96608	7.10408	9.28575	7.30914	6.44512	1.05421	0.811428
2221	UBE2K		22.406	57.5	9	9	4	10	6	10	10	6	10	7.14329	6.89278	3.37316	7.95093	5.11379	8.8801	8.44159	5.48186	9.20731	1.29459	0.334494
3009	PPP2R4		36.775	42.1	11	8	8	9	7	8	11	7	8	8.73069	6.12691	6.74632	7.15583	5.96608	7.10408	9.28575	6.3955	7.36585	1.00151	0.988372
3692	CLASP1		162.11	34.2	11	14	9	13	14	13	8	8	10	8.73069	10.7221	7.58961	10.3362	11.9322	11.5441	6.75327	7.30914	9.20731	1.05542	0.816855
5409	EML4		108.91	37	12	8	10	15	10	14	11	10	5	9.52439	6.12691	8.4329	11.9264	8.52298	12.4321	9.28575	9.13643	4.60365	1.16066	0.48127
1359	PLCG1		148.66	31.2	14	12	15	6	9	8	8	12	13	11.1118	9.19037	12.6494	4.77056	7.67068	7.10408	6.75327	10.9637	11.9695	-1.33863	0.158082
1553	IMPA1		36.694	39	8	8	8	15	10	8	13	10	10	6.34959	6.12691	6.74632	11.9264	8.52298	7.10408	10.9741	9.13643	9.20731	1.47926	0.0954476
1663	SHMT1		49.027	50.5	11	13	13	8	12	12	11	9	12	8.73069	9.95623	10.9628	6.36074	10.2276	10.6561	9.28575	8.22278	11.0488	-1.06268	0.760672
3027	TCEB1		12.473	66.1	7	13	14	13	13	8	11	10	8	5.55589	9.95623	11.8061	10.3362	11.0799	7.10408	9.28575	9.13643	7.36585	-1.00604	0.980439
3036	DLGAP5		95.114	50.5	13	13	13	10	7	10	16	16	20	10.3181	9.95623	10.9628	7.95093	5.96608	8.8801	13.5065	14.6183	18.4146	1.10984	0.704589
4405	CUL5		90.954	35.6	15	12	9	14	10	7	13	10	8	11.9055	9.19037	7.58961	11.1313	8.52298	6.21607	10.9741	9.13643	7.36585	-1.07544	0.749343
5322	RPF2		35.582	46.7	11	9	9	13	10	9	9	9	10	8.73069	6.89278	7.58961	10.3362	8.52298	7.99209	7.59743	8.22278	9.20731	1.11745	0.622037
5501	SAR1A		22.367	67.2	11	9	6	10	7	8	9	6	8	8.73069	6.89278	5.05974	7.95093	5.96608	7.10408	7.59743	5.48186	7.36585	1.00241	0.995226
1390	M6PR		30.993	36.8	7	10	10	9	6	9	12	14	10	5.55589	7.65864	8.4329	7.15583	5.11379	7.99209	10.1299	12.791	9.20731	1.21007	0.434062
1586	PPP2R1B		66.213	37.3	12	15	11	11	11	12	15	15	14	9.52439	11.488	9.27619	8.74602	9.37527	10.6561	12.6624	13.7046	12.8902	1.12311	0.599104
2506	MAP2K1	MAP2K1	43.439	46.8	7	12	7	9	8	7	9	10	7	5.55589	9.19037	5.90303	7.15583	6.81838	6.21607	7.59743	9.13643	6.44512	1.05014	0.86266
2792	CUL3		88.929	35	11	9	9	9	7	9	7	7	8	8.73069	6.89278	7.58961	7.15583	5.96608	7.99209	5.90911	6.3955	7.36585	-1.13833	0.59609
5468	LUC7L		38.405	44.6	10	15	12	9	12	9	8	9	11	7.93699	11.488	10.1195	7.15583	10.2276	7.99209	6.75327	8.22278	10.128	-1.17055	0.456396
6271	SAMM50		51.976	50.3	8	10	10	5	5	3	7	6	5	6.34959	7.65864	8.4329	3.97546	4.26149	2.66403	5.90911	5.48186	4.60365	-1.66876	0.0596823
2259	WDR5		36.588	52.4	10	9	9	10	10	6	6	9	10	7.93699	6.89278	7.58961	7.95093	8.52298	5.32806	5.06495	8.22278	9.20731	-1.01223	0.9535
2627	AP1B1		103.56	37.6	10	11	8	10	11	9	9	8	8	7.93699	8.42451	6.74632	7.95093	9.37527	7.99209	7.59743	7.30914	7.36585	1.02975	0.907087
2634	KIAA0196		134.28	35.5	12	10	11	12	8	12	6	8	11	9.52439	7.65864	9.27619	9.54111	6.81838	10.6561	5.06495	7.30914	10.128	-1.06868	0.765526
2753	ADAM9		90.555	27.5	14	14	10	8	12	9	12	10	11	11.1118	10.7221	8.4329	6.36074	10.2276	7.99209	10.1299	9.13643	10.128	-1.12152	0.565059
2951	NCAPH		82.562	44.9	15	15	9	12	9	8	14	10	7	11.9055	11.488	7.58961	9.54111	7.67068	7.10408	11.8182	9.13643	6.44512	-1.19821	0.395117
2953	SPCS2		25.003	65	12	6	6	8	8	7	9	8	7	9.52439	4.59518	5.05974	6.36074	6.81838	6.21607	7.59743	7.30914	6.44512	1.06226	0.807132
3254	USP39		65.38	31	16	13	10	11	11	5	11	5	7	12.6992	9.95623	8.4329	8.74602	9.37527	4.44005	9.28575	4.56821	6.44512	-1.45068	0.100769
3564	FIP1L1		66.526	33.8	10	13	12	9	11	9	10	9	7	7.93699	9.95623	10.1195	7.15583	9.37527	7.99209	8.44159	8.22278	6.44512	-1.1762	0.47403
3819	GATAD2A		68.133	47.9	13	7	8	12	6	7	11	7	11	10.3181	5.36105	6.74632	9.54111	5.11379	6.21607	9.28575	6.3955	10.128	1.04079	0.852522
1946	HINT1		13.802	79.4	8	8	8	10	7	8	8	8	8	6.34959	6.12691	6.74632	7.95093	5.96608	7.10408	6.75327	7.30914	7.36585	1.10414	0.692898
2598	GOLGA2		113.08	33.3	9	10	3	9	8	8	7	4	3	7.14329	7.65864	2.52987	7.15583	6.81838	7.10408	5.90911	3.65457	2.76219	-1.0377	0.891097
2891	GALE		38.281	46.8	11	9	8	8	6	6	5	7	4	8.73069	6.89278	6.74632	6.36074	5.11379	5.32806	4.22079	6.3955	3.68292	-1.43849	0.168421
4386	COPS5		37.578	43.4	9	8	10	9	10	11	12	8	6	7.14329	6.12691	8.4329	7.15583	8.52298	9.76811	10.1299	7.30914	5.52438	1.11529	0.629097
6184	CAB39		39.869	54.3	10	5	7	9	5	8	6	6	8	7.93699	3.82932	5.90303	7.15583	4.26149	7.10408	5.06495	5.48186	7.36585	1.031	0.896535
1349	SON		267.03	17	10	11	12	9	5	13	8	10	9	7.93699	8.42451	10.1195	7.15583	4.26149	11.5441	6.75327	9.13643	8.28658	-1.12356	0.594819
2733	CTBP1		47.535	38.2	5	8	7	9	11	7	8	9	8	3.9685	6.12691	5.90303	7.15583	9.37527	6.21607	6.75327	8.22278	7.36585	1.40917	0.194719
4436	ERGIC1		32.592	48.6	7	9	7	7	8	7	9	8	5	5.55589	6.89278	5.90303	5.56565	6.81838	6.21607	7.59743	7.30914	4.60365	1.03833	0.892625
5335	UBE2Z		38.21	29.4	10	10	7	9	10	7	8	5	9	7.93699	7.65864	5.90303	7.15583	8.52298	6.21607	6.75327	4.56821	8.28658	-1.03601	0.879676
6343	MTCH2		33.331	44.2	7	6	6	7	7	7	9	6	5	5.55589	4.59518	5.05974	5.56565	5.96608	6.21607	7.59743	5.48186	4.60365	1.16466	0.582506
800	SNX4		51.908	45.6	8	7	11	10	7	10	9	6	12	6.34959	5.36105	9.27619	7.95093	5.96608	8.8801	7.59743	5.48186	11.0488	1.11797	0.629341
1640	PYCR1		35.98	47.4	12	7	6	11	8	8	6	4	3	9.52439	5.36105	5.05974	8.74602	6.81838	7.10408	5.06495	3.65457	2.76219	-1.16809	0.587001
1672	PFN2		15.088	52.1	9	9	7	10	8	5	9	6	5	7.14329	6.89278	5.90303	7.95093	6.81838	4.44005	7.59743	5.48186	4.60365	-1.08094	0.782322
1684	RPL22		14.787	49.2	11	7	5	10	6	7	7	9	8	8.73069	5.36105	4.21645	7.95093	5.11379	6.21607	5.90911	8.22278	7.36585	1.11367	0.689366
2314	RPS24		15.069	33.1	7	6	7	12	9	6	10	10	5	5.55589	4.59518	5.90303	9.54111	7.67068	5.32806	8.44159	9.13643	4.60365	1.39284	0.198124
2482	SLC7A5		55.01	13.2	5	4	6	10	8	4	3	3	4	3.9685	3.06346	5.05974	7.95093	6.81838	3.55204	2.53248	2.74093	3.68292	1.12795	0.66522
2665	DLG1		99.941	43.4	6	12	7	7	4	8	3	5	2	4.7622	9.19037	5.90303	5.56565	3.40919	7.10408	2.53248	4.56821	1.84146	-1.58711	0.10347
3365	RBM26		113.6	29.1	9	12	11	11	13	13	8	11	14	7.14329	9.19037	9.27619	8.74602	11.0799	11.5441	6.75327	10.0501	12.8902	1.19219	0.435588
5598	DNAJC11		57.196	41	6	11	10	7	8	8	5	10	6	4.7622	8.42451	8.4329	5.56565	6.81838	7.10408	4.22079	9.13643	5.52438	-1.12691	0.625719
506	IDH3B		42.183	41.8	11	6	9	6	7	7	9	7	7	8.73069	4.59518	7.58961	4.77056	5.96608	6.21607	7.59743	6.3955	6.44512	-1.11875	0.674556
1434	FDXR		52.918	49.3	7	12	14	10	10	6	10	8	9	5.55589	9.19037	11.8061	7.95093	8.52298	5.32806	8.44159	7.30914	8.28658	-1.1585	0.550912
1863	CAPZA2		32.949	71.7	6	6	8	6	7	4	6	4	6	4.7622	4.59518	6.74632	4.77056	5.96608	3.55204	5.06495	3.65457	5.52438	-1.12879	0.702177
3702	HDGFRP2		74.316	20.6	10	10	8	10	7	8	10	3	8	7.93699	7.65864	6.74632	7.95093	5.96608	7.10408	8.44159	2.74093	7.36585	-1.12925	0.633655
5497	BIRC6		530.25	11.4	14	15	9	12	7	15	12	11	12	11.1118	11.488	7.58961	9.54111	5.96608	13.3202	10.1299	10.0501	11.0488	-1.00537	0.939093
5756	PDP1		61.053	57	9	9	8	7	5	5	5	4	5	7.14329	6.89278	6.74632	5.56565	4.26149	4.44005	4.22079	3.65457	4.60365	-1.55404	0.114758
1012	UROD		40.786	35.7	10	5	7	9	8	5	10	5	4	7.93699	3.82932	5.90303	7.15583	6.81838	4.44005	8.44159	4.56821	3.68292	-1.0066	0.973035
1274	UCHL3		26.182	70.4	12	10	8	18	8	8	10	5	6	9.52439	7.65864	6.74632	14.3117	6.81838	7.10408	8.44159	4.56821	5.52438	-1.02331	0.955337
1532	PSMB6		25.357	37.7	7	8	10	9	10	9	10	8	7	5.55589	6.12691	8.4329	7.15583	8.52298	7.99209	8.44159	7.30914	6.44512	1.14007	0.575107
1980	METAP2		52.891	56.5	7	11	10	6	7	8	5	7	8	5.55589	8.42451	8.4329	4.77056	5.96608	7.10408	4.22079	6.3955	7.36585	-1.25134	0.365624
2942	ZNF638		218.24	17.6	13	11	9	14	11	9	9	8	7	10.3181	8.42451	7.58961	11.1313	9.37527	7.99209	7.59743	7.30914	6.44512	-1.05645	0.826142
3591	CD109		161.69	22.4	11	14	11	22	16	12	7	9	6	8.73069	10.7221	9.27619	17.492	13.6368	10.6561	5.90911	8.22278	5.52438	1.06932	0.836305
1118	CLTB		23.181	37.4	9	12	9	8	9	6	10	8	8	7.14329	9.19037	7.58961	6.36074	7.67068	5.32806	8.44159	7.30914	7.36585	-1.12644	0.611937
2090	CTSC		51.853	22.5	10	11	11	14	15	14	12	8	10	7.93699	8.42451	9.27619	11.1313	12.7845	12.4321	10.1299	7.30914	9.20731	1.22855	0.327841
5491	XPNPEP1		74.797	49.8	11	13	10	4	8	7	8	7	13	8.73069	9.95623	8.4329	3.18037	6.81838	6.21607	6.75327	6.3955	11.9695	-1.31226	0.214127
546	MGEA5		102.91	26.1	15	13	10	10	12	8	8	6	5	11.9055	9.95623	8.4329	7.95093	10.2276	7.10408	6.75327	5.48186	4.60365	-1.43844	0.110696
1689	AGL		174.76	33.7	14	17	18	14	10	8	12	8	7	11.1118	13.0197	15.1792	11.1313	8.52298	7.10408	10.1299	7.30914	6.44512	-1.55248	0.0336946
2057	KIF11		119.16	35.8	19	13	13	7	8	12	9	13	14	15.0803	9.95623	10.9628	5.56565	6.81838	10.6561	7.59743	11.8774	12.8902	-1.29949	0.17369
2533	UBXN1		33.325	49.8	15	8	10	11	8	8	9	7	9	11.9055	6.12691	8.4329	8.74602	6.81838	7.10408	7.59743	6.3955	8.28658	-1.1776	0.499383
3220	TUBB8		49.775	24.5	10	12	8	11	14	7	11	12	11	7.93699	9.19037	6.74632	8.74602	11.9322	6.21607	9.28575	10.9637	10.128	1.19947	0.434297
4969	AARSD1		45.479	52.2	14	11	9	9	7	10	13	8	12	11.1118	8.42451	7.58961	7.15583	5.96608	8.8801	10.9741	7.30914	11.0488	-1.05684	0.781866
365	PGRMC2		23.818	43.9	7	4	6	7	8	8	6	4	7	5.55589	3.06346	5.05974	5.56565	6.81838	7.10408	5.06495	3.65457	6.44512	1.26663	0.407904
1095	KRT19		44.105	84.5	0	0	1	0	0	0	1	0	0	0	0	0.84329	0	0	0	0.844159	0	0	-1.99794	0.666115
2101	SUB1		14.395	50.4	10	8	9	12	7	7	7	7	5	7.93699	6.12691	7.58961	9.54111	5.96608	6.21607	5.90911	6.3955	4.60365	-1.12103	0.680954
2416	MRPS9		45.834	56.3	11	5	10	7	8	5	8	6	9	8.73069	3.82932	8.4329	5.56565	6.81838	4.44005	6.75327	5.48186	8.28658	-1.12425	0.676379
4916	C7orf50		22.083	51.5	9	8	10	10	9	8	11	7	7	7.14329	6.12691	8.4329	7.95093	7.67068	7.10408	9.28575	6.3955	6.44512	1.03331	0.862585
1682	RFC2		39.157	40.7	13	5	9	10	5	5	5	7	4	10.3181	3.82932	7.58961	7.95093	4.26149	4.44005	4.22079	6.3955	3.68292	-1.40458	0.223628
3192	TSR1		91.809	28.2	12	10	9	11	6	12	10	6	8	9.52439	7.65864	7.58961	8.74602	5.11379	10.6561	8.44159	5.48186	7.36585	-1.08165	0.739678
3630	SUPT6H		199.07	31.6	8	13	9	12	6	11	9	5	7	6.34959	9.95623	7.58961	9.54111	5.11379	9.76811	7.59743	4.56821	6.44512	-1.11054	0.667317
4776	SRPK1	SRPK1	74.324	35.1	6	10	8	8	9	8	9	8	6	4.7622	7.65864	6.74632	6.36074	7.67068	7.10408	7.59743	7.30914	5.52438	1.08431	0.751251
6233	HBS1L		75.472	43.7	11	10	8	10	12	7	9	7	4	8.73069	7.65864	6.74632	7.95093	10.2276	6.21607	7.59743	6.3955	3.68292	-1.09985	0.710041
634	TBCA		12.855	63.9	10	12	10	8	10	7	10	6	7	7.93699	9.19037	8.4329	6.36074	8.52298	6.21607	8.44159	5.48186	6.44512	-1.23276	0.38105
1875	PREP		80.699	36.1	10	10	6	15	8	8	12	4	8	7.93699	7.65864	5.05974	11.9264	6.81838	7.10408	10.1299	3.65457	7.36585	1.1377	0.582648
1940	YLPM1		241.64	14.5	9	10	6	7	6	8	8	5	6	7.14329	7.65864	5.05974	5.56565	5.11379	7.10408	6.75327	4.56821	5.52438	-1.1471	0.591495
4138	WDR36		105.32	31.2	10	11	7	12	10	8	11	7	6	7.93699	8.42451	5.90303	9.54111	8.52298	7.10408	9.28575	6.3955	5.52438	1.04143	0.855754
636	VPS4B		49.301	52.3	5	7	5	5	5	5	5	9	7	3.9685	5.36105	4.21645	3.97546	4.26149	4.44005	4.22079	8.22278	6.44512	1.16513	0.649812
1597	AXL	AXL;MERTK	98.336	29.6	10	11	12	12	6	11	9	8	4	7.93699	8.42451	10.1195	9.54111	5.11379	9.76811	7.59743	7.30914	3.68292	-1.23132	0.39148
1871	UQCRFS1;UQCRFS1P1		29.668	50.7	9	10	8	9	8	8	8	8	8	7.14329	7.65864	6.74632	7.15583	6.81838	7.10408	6.75327	7.30914	7.36585	-1.01388	0.947109
2098	SLC16A1		53.944	17	11	12	15	10	12	10	9	10	12	8.73069	9.19037	12.6494	7.95093	10.2276	8.8801	7.59743	9.13643	11.0488	-1.11487	0.615849
3901	FTSJ3		96.557	32.1	11	7	10	8	5	9	6	6	8	8.73069	5.36105	8.4329	6.36074	4.26149	7.99209	5.06495	5.48186	7.36585	-1.23332	0.41427
4730	QKI		35.13	53.3	7	7	7	6	12	7	4	4	7	5.55589	5.36105	5.90303	4.77056	10.2276	6.21607	3.37663	3.65457	6.44512	1.03123	0.921878
359	ARPC3		20.546	53.4	7	9	7	13	12	7	11	4	4	5.55589	6.89278	5.90303	10.3362	10.2276	6.21607	9.28575	3.65457	3.68292	1.18254	0.485649
2532	RELA		58.806	37.4	6	6	5	2	4	12	6	8	13	4.7622	4.59518	4.21645	1.59019	3.40919	10.6561	5.06495	7.30914	11.9695	1.47339	0.450626
4448	MAGOHB		17.276	64.2	8	12	6	15	8	6	11	7	7	6.34959	9.19037	5.05974	11.9264	6.81838	5.32806	9.28575	6.3955	6.44512	1.12136	0.63157
568	KPNA6		60.029	34.5	7	9	11	7	5	7	5	8	10	5.55589	6.89278	9.27619	5.56565	4.26149	6.21607	4.22079	7.30914	9.20731	-1.18133	0.50373
4679	SCYL1	SCYL1	78.695	38	5	10	8	8	9	9	8	7	8	3.9685	7.65864	6.74632	6.36074	7.67068	7.99209	6.75327	6.3955	7.36585	1.1576	0.573096
2741	NNT		113.89	29.9	19	18	11	10	8	4	11	10	10	15.0803	13.7856	9.27619	7.95093	6.81838	3.55204	9.28575	9.13643	9.20731	-1.66012	0.0163201
2843	SCARB2		54.29	32.2	9	6	9	9	9	7	9	8	5	7.14329	4.59518	7.58961	7.15583	7.67068	6.21607	7.59743	7.30914	4.60365	1.04906	0.817682
4043	NHLRC2		79.443	27.4	6	9	9	9	9	9	7	9	6	4.7622	6.89278	7.58961	7.15583	7.67068	7.99209	5.90911	8.22278	5.52438	1.10355	0.691161
4330	UBXN4		56.777	21.3	8	9	9	11	12	11	9	8	8	6.34959	6.89278	7.58961	8.74602	10.2276	9.76811	7.59743	7.30914	7.36585	1.22442	0.389234
5079	ITPA		21.445	46.9	10	7	8	10	10	12	10	12	8	7.93699	5.36105	6.74632	7.95093	8.52298	10.6561	8.44159	10.9637	7.36585	1.34455	0.216513
5304	CCDC86		40.235	50.8	8	12	10	10	8	7	8	11	9	6.34959	9.19037	8.4329	7.95093	6.81838	6.21607	6.75327	10.0501	8.28658	-1.0406	0.85446
5809	COPG2		97.621	37.8	6	8	6	9	10	7	11	8	5	4.7622	6.12691	5.05974	7.15583	8.52298	6.21607	9.28575	7.30914	4.60365	1.35099	0.257342
416	RNMT		54.843	35.9	6	8	6	10	10	13	9	3	7	4.7622	6.12691	5.05974	7.95093	8.52298	11.5441	7.59743	2.74093	6.44512	1.40454	0.199743
478	ZNF207		49.692	15.3	8	10	5	6	7	7	6	6	7	6.34959	7.65864	4.21645	4.77056	5.96608	6.21607	5.06495	5.48186	6.44512	-1.07379	0.762085
1087	SNRPB2		25.486	51.1	6	8	8	9	7	6	8	4	6	4.7622	6.12691	6.74632	7.15583	5.96608	5.32806	6.75327	3.65457	5.52438	-1.02585	0.953845
3547	ZC3H14		80.02	35.6	9	11	7	14	9	8	7	9	8	7.14329	8.42451	5.90303	11.1313	7.67068	7.10408	5.90911	8.22278	7.36585	1.10391	0.683796
3917	ANKRD13A		67.618	41	12	9	10	15	12	13	14	11	12	9.52439	6.89278	8.4329	11.9264	10.2276	11.5441	11.8182	10.0501	11.0488	1.34034	0.16635
4757	GFM1		83.471	36.6	10	9	3	18	8	10	7	7	10	7.93699	6.89278	2.52987	14.3117	6.81838	8.8801	5.90911	6.3955	9.20731	1.48396	0.153116
4977	TBCD		132.6	22.7	6	9	9	9	4	7	7	6	6	4.7622	6.89278	7.58961	7.15583	3.40919	6.21607	5.90911	5.48186	5.52438	-1.14223	0.635552
5823	VPS29		20.505	53.3	10	9	7	8	6	8	6	7	8	7.93699	6.89278	5.90303	6.36074	5.11379	7.10408	5.06495	6.3955	7.36585	-1.10856	0.671285
6170	YARS2		53.198	35.6	4	6	6	4	5	7	4	7	5	3.1748	4.59518	5.05974	3.18037	4.26149	6.21607	3.37663	6.3955	4.60365	1.09253	0.799278
4341	MYO18A		233.11	32.2	2	6	2	1	0	2	3	1	1	1.5874	4.59518	1.68658	0.795093	0	1.77602	2.53248	0.913643	0.920731	-2.26844	0.0927605
655	MTX2		28.823	38.3	9	10	8	13	10	8	9	6	6	7.14329	7.65864	6.74632	10.3362	8.52298	7.10408	7.59743	5.48186	5.52438	1.03412	0.867061
2440	RBM10		103.43	39.9	6	6	7	8	3	5	8	5	10	4.7622	4.59518	5.90303	6.36074	2.55689	4.44005	6.75327	4.56821	9.20731	1.11027	0.719805
2624	GALNT2		64.732	44.5	13	9	8	12	14	13	1	2	6	10.3181	6.89278	6.74632	9.54111	11.9322	11.5441	0.844159	1.82729	5.52438	-1.1626	0.462068
723	ATP5H		18.491	54	8	5	6	8	4	6	7	7	5	6.34959	3.82932	5.05974	6.36074	3.40919	5.32806	5.90911	6.3955	4.60365	1.05017	0.853223
1419	COMT		24.449	85.5	9	7	6	14	8	9	10	6	8	7.14329	5.36105	5.05974	11.1313	6.81838	7.99209	8.44159	5.48186	7.36585	1.34454	0.235282
1467	EEF1B2		24.763	56.9	9	8	8	11	7	6	8	6	5	7.14329	6.12691	6.74632	8.74602	5.96608	5.32806	6.75327	5.48186	4.60365	-1.08553	0.78147
1727	SRP14		14.57	50.7	6	7	10	10	6	7	5	5	6	4.7622	5.36105	8.4329	7.95093	5.11379	6.21607	4.22079	4.56821	5.52438	-1.10472	0.755275
3290	PPP6R3		94.444	32.6	16	10	4	8	10	10	11	11	8	12.6992	7.65864	3.37316	6.36074	8.52298	8.8801	9.28575	10.0501	7.36585	1.06328	0.817643
31	PGP		34.006	47.4	8	9	12	8	8	8	7	8	8	6.34959	6.89278	10.1195	6.36074	6.81838	7.10408	5.90911	7.30914	7.36585	-1.1433	0.598883
2111	BCAT1		42.966	34.5	9	9	9	9	13	9	11	10	17	7.14329	6.89278	7.58961	7.15583	11.0799	7.99209	9.28575	9.13643	15.6524	1.39423	0.156718
3111	CCDC6		53.29	55.7	14	12	10	4	7	7	10	5	3	11.1118	9.19037	8.4329	3.18037	5.96608	6.21607	8.44159	4.56821	2.76219	-1.84586	0.013867
3782	HOOK3		83.125	34.4	6	6	6	9	8	7	8	7	9	4.7622	4.59518	5.05974	7.15583	6.81838	6.21607	6.75327	6.3955	8.28658	1.44362	0.184602
5445	RAB18		22.977	57.3	7	7	7	10	6	6	9	8	8	5.55589	5.36105	5.90303	7.95093	5.11379	5.32806	7.59743	7.30914	7.36585	1.20884	0.472561
6120	CNPY2		20.652	63.2	7	8	9	10	8	7	8	7	5	5.55589	6.12691	7.58961	7.95093	6.81838	6.21607	6.75327	6.3955	4.60365	1.00501	0.953419
945	LMNA		65.134	83.6	10	9	9	5	9	6	11	10	4	7.93699	6.89278	7.58961	3.97546	7.67068	5.32806	9.28575	9.13643	3.68292	-1.14738	0.571336
1350	NELFE		43.239	50.5	7	8	10	8	4	6	9	7	9	5.55589	6.12691	8.4329	6.36074	3.40919	5.32806	7.59743	6.3955	8.28658	-1.07635	0.784222
2240	ATP6V0D1		40.329	33.9	7	9	9	13	6	8	16	6	8	5.55589	6.89278	7.58961	10.3362	5.11379	7.10408	13.5065	5.48186	7.36585	1.22037	0.395464
4638	RBM17		44.961	47.1	8	12	8	6	5	9	6	5	10	6.34959	9.19037	6.74632	4.77056	4.26149	7.99209	5.06495	4.56821	9.20731	-1.2428	0.363141
5894	DDX20		92.239	33.5	16	13	10	9	7	13	10	7	10	12.6992	9.95623	8.4329	7.15583	5.96608	11.5441	8.44159	6.3955	9.20731	-1.27645	0.247856
6281	YTHDF2		62.333	36.8	11	12	7	10	7	8	7	8	10	8.73069	9.19037	5.90303	7.95093	5.96608	7.10408	5.90911	7.30914	9.20731	-1.09671	0.673294
1955	SEPHS1		42.91	45.7	7	10	8	10	7	7	6	7	8	5.55589	7.65864	6.74632	7.95093	5.96608	6.21607	5.06495	6.3955	7.36585	-1.0247	0.922997
4319	GBF1		206.01	25.6	13	20	15	10	8	9	8	9	9	10.3181	15.3173	12.6494	7.95093	6.81838	7.99209	6.75327	8.22278	8.28658	-1.66368	0.0136149
5966	APPL1		79.663	32.4	9	11	8	4	8	7	7	6	11	7.14329	8.42451	6.74632	3.18037	6.81838	6.21607	5.90911	5.48186	10.128	-1.18271	0.462688
6266	LAS1L		81.242	33.8	8	9	10	7	9	7	10	6	7	6.34959	6.89278	8.4329	5.56565	7.67068	6.21607	8.44159	5.48186	6.44512	-1.08864	0.748638
245	BIN1		45.563	52.8	9	11	11	5	10	6	5	10	5	7.14329	8.42451	9.27619	3.97546	8.52298	5.32806	4.22079	9.13643	4.60365	-1.38842	0.176288
4922	WIBG		22.704	70.9	9	10	8	11	6	6	10	8	6	7.14329	7.65864	6.74632	8.74602	5.11379	5.32806	8.44159	7.30914	5.52438	-1.06508	0.810498
321	HAT1		49.512	31.5	8	8	8	8	7	6	9	9	8	6.34959	6.12691	6.74632	6.36074	5.96608	5.32806	7.59743	8.22278	7.36585	1.0623	0.819024
1249	CCNB1		48.337	35.6	14	13	15	10	5	8	12	10	13	11.1118	9.95623	12.6494	7.95093	4.26149	7.10408	10.1299	9.13643	11.9695	-1.33396	0.167031
1791	AKR1C3		36.853	57	1	0	0	0	2	1	0	0	0	0.793699	0	0	0	1.7046	0.88801	0	0	0	1.63324	0.693622
2680	STK4	STK4	55.63	48.7	9	9	6	11	6	9	7	8	9	7.14329	6.89278	5.05974	8.74602	5.11379	7.99209	5.90911	7.30914	8.28658	1.13524	0.633462
5188	ILKAP		42.906	44.6	7	8	9	6	5	9	5	6	8	5.55589	6.12691	7.58961	4.77056	4.26149	7.99209	4.22079	5.48186	7.36585	-1.13059	0.633756
5351	HN1L		23.025	61	8	8	10	13	10	8	11	6	6	6.34959	6.12691	8.4329	10.3362	8.52298	7.10408	9.28575	5.48186	5.52438	1.10609	0.634341
5443	ARFGAP3		56.928	54.8	12	10	8	9	7	8	12	10	10	9.52439	7.65864	6.74632	7.15583	5.96608	7.10408	10.1299	9.13643	9.20731	1.01757	0.960483
5741	LMCD1		40.832	61.1	9	11	8	9	8	12	9	5	11	7.14329	8.42451	6.74632	7.15583	6.81838	10.6561	7.59743	4.56821	10.128	1.05144	0.857667
197	STXBP3		67.764	34.1	7	10	5	7	12	3	8	7	4	5.55589	7.65864	4.21645	5.56565	10.2276	2.66403	6.75327	6.3955	3.68292	1.01225	0.978903
985	ATP1B1		34.893	36.5	6	7	5	8	5	5	7	8	7	4.7622	5.36105	4.21645	6.36074	4.26149	4.44005	5.90911	7.30914	6.44512	1.21082	0.521486
5513	AAAS		59.573	39.7	9	7	9	8	6	6	9	6	3	7.14329	5.36105	7.58961	6.36074	5.11379	5.32806	7.59743	5.48186	2.76219	-1.23109	0.464423
399	STX7		27.4	53.6	8	5	8	7	5	7	6	7	7	6.34959	3.82932	6.74632	5.56565	4.26149	6.21607	5.06495	6.3955	6.44512	1.0029	0.979098
1280	GNS		59.988	21.2	7	8	4	9	6	6	6	5	3	5.55589	6.12691	3.37316	7.15583	5.11379	5.32806	5.06495	4.56821	2.76219	-1.00396	0.994404
1788	STAT1		87.334	45.9	25	24	19	0	0	0	0	0	0	19.8425	18.3807	16.0225	0	0	0	0	0	0	-10000	8.34138e-07
1907	RPL34		13.293	47	8	6	4	10	7	6	8	8	6	6.34959	4.59518	3.37316	7.95093	5.96608	5.32806	6.75327	7.30914	5.52438	1.35606	0.279282
2131	MLLT4		207.79	21.3	4	9	5	11	8	6	1	0	0	3.1748	6.89278	4.21645	8.74602	6.81838	5.32806	0.844159	0	0	-1.31428	0.274186
5906	PFDN2		16.648	60.4	6	10	6	11	11	7	7	10	3	4.7622	7.65864	5.05974	8.74602	9.37527	6.21607	5.90911	9.13643	2.76219	1.20548	0.47618
5960	HN1		16.014	69.5	10	11	10	7	10	7	12	8	8	7.93699	8.42451	8.4329	5.56565	8.52298	6.21607	10.1299	7.30914	7.36585	-1.0993	0.681552
1916	MRPL19		33.535	51.7	8	7	6	7	5	6	7	5	9	6.34959	5.36105	5.05974	5.56565	4.26149	5.32806	5.90911	4.56821	8.28658	1.01128	0.983997
2209	CDC42		21.258	48.2	10	6	9	6	7	7	8	7	8	7.93699	4.59518	7.58961	4.77056	5.96608	6.21607	6.75327	6.3955	7.36585	-1.0741	0.790271
2313	RPS15		17.04	59.3	6	10	8	13	7	6	9	6	7	4.7622	7.65864	6.74632	10.3362	5.96608	5.32806	7.59743	5.48186	6.44512	1.07357	0.757863
3075	TRIP13		48.55	42.1	8	8	11	4	6	5	7	7	6	6.34959	6.12691	9.27619	3.18037	5.11379	4.44005	5.90911	6.3955	5.52438	-1.42346	0.186093
5535	TOMM22		15.521	66.2	6	6	7	8	6	7	6	4	6	4.7622	4.59518	5.90303	6.36074	5.11379	6.21607	5.06495	3.65457	5.52438	1.04632	0.855176
6182	SH3GLB1		40.796	33.4	6	9	9	8	9	4	8	11	7	4.7622	6.89278	7.58961	6.36074	7.67068	3.55204	6.75327	10.0501	6.44512	1.06087	0.820997
688	UTP20		318.38	18.1	12	13	12	13	8	14	8	10	11	9.52439	9.95623	10.1195	10.3362	6.81838	12.4321	6.75327	9.13643	10.128	-1.06467	0.7579
1021	S100A6		10.18	45.6	4	6	4	6	6	6	6	6	7	3.1748	4.59518	3.37316	4.77056	5.11379	5.32806	5.06495	5.48186	6.44512	1.44503	0.253034
2099	IST1		36.622	29.3	10	8	8	8	8	7	7	8	8	7.93699	6.12691	6.74632	6.36074	6.81838	6.21607	5.90911	7.30914	7.36585	-1.04105	0.869087
2185	MTPN		12.895	65.3	8	10	7	9	9	9	9	7	7	6.34959	7.65864	5.90303	7.15583	7.67068	7.99209	7.59743	6.3955	6.44512	1.08624	0.747733
2345	SUMO1		11.557	59.4	8	9	8	8	9	7	9	10	8	6.34959	6.89278	6.74632	6.36074	7.67068	6.21607	7.59743	9.13643	7.36585	1.10931	0.689142
2927	LBR		70.702	16.7	6	8	9	8	9	9	6	10	13	4.7622	6.12691	7.58961	6.36074	7.67068	7.99209	5.06495	9.13643	11.9695	1.30405	0.304477
5180	PAIP1		53.524	27.6	9	10	11	5	3	4	8	4	6	7.14329	7.65864	9.27619	3.97546	2.55689	3.55204	6.75327	3.65457	5.52438	-1.85098	0.0221335
278	CIT	CIT	236.6	20.7	11	12	11	7	8	6	13	10	13	8.73069	9.19037	9.27619	5.56565	6.81838	5.32806	10.9741	9.13643	11.9695	-1.09243	0.661931
4381	ARHGEF1		102.43	35.1	12	7	10	10	5	9	11	8	4	9.52439	5.36105	8.4329	7.95093	4.26149	7.99209	9.28575	7.30914	3.68292	-1.15203	0.592374
396	BCAT2		44.287	41.6	8	5	9	5	5	3	7	5	4	6.34959	3.82932	7.58961	3.97546	4.26149	2.66403	5.90911	4.56821	3.68292	-1.41801	0.254258
975	ERBB2	ERBB2;MAP3K21;MAP3K9	134.85	32.2	0	0	0	0	0	0	0	0	0	0	0	0	0	0	0	0	0	0	1	1
1370	SRM		33.824	55	6	8	13	6	5	4	7	6	5	4.7622	6.12691	10.9628	4.77056	4.26149	3.55204	5.90911	5.48186	4.60365	-1.52924	0.130993
1564	PML		97.55	30.5	3	0	4	3	3	1	4	5	3	2.3811	0	3.37316	2.38528	2.55689	0.88801	3.37663	4.56821	2.76219	1.43696	0.373367
1705	PPM1A		51.366	47.5	8	12	8	7	4	9	7	4	8	6.34959	9.19037	6.74632	5.56565	3.40919	7.99209	5.90911	3.65457	7.36585	-1.31496	0.274346
3539	TTC37		175.48	23.9	15	13	13	10	7	9	10	9	9	11.9055	9.95623	10.9628	7.95093	5.96608	7.99209	8.44159	8.22278	8.28658	-1.40096	0.118135
5986	RAB21		24.347	53.3	7	5	5	7	6	6	8	5	7	5.55589	3.82932	4.21645	5.56565	5.11379	5.32806	6.75327	4.56821	6.44512	1.24154	0.460832
6068	EXOC7		74.712	49.5	12	12	11	10	8	7	9	4	8	9.52439	9.19037	9.27619	7.95093	6.81838	6.21607	7.59743	3.65457	7.36585	-1.41357	0.144923
1990	PPT1		34.193	38.9	11	8	12	15	10	9	8	5	8	8.73069	6.12691	10.1195	11.9264	8.52298	7.99209	6.75327	4.56821	7.36585	-1.05995	0.858404
2332	FKBP1A		11.951	55.6	8	6	6	11	8	5	6	5	5	6.34959	4.59518	5.05974	8.74602	6.81838	4.44005	5.06495	4.56821	4.60365	1.06974	0.781388
2752	PDAP1		20.63	43.6	7	9	7	6	7	9	8	7	5	5.55589	6.89278	5.90303	4.77056	5.96608	7.99209	6.75327	6.3955	4.60365	-1.00609	0.967505
2849	BOP1		83.629	30.4	9	11	7	10	6	6	4	6	8	7.14329	8.42451	5.90303	7.95093	5.11379	5.32806	3.37663	5.48186	7.36585	-1.24047	0.394628
4080	APOA1BP		20.43	67	7	6	5	8	6	7	7	5	5	5.55589	4.59518	4.21645	6.36074	5.11379	6.21607	5.90911	4.56821	4.60365	1.14047	0.646342
4118	TOR1AIP2		51.263	51.5	7	12	9	9	8	2	8	8	8	5.55589	9.19037	7.58961	7.15583	6.81838	1.77602	6.75327	7.30914	7.36585	-1.20155	0.46378
6345	ARFGEF1		208.76	22.8	15	6	8	17	12	12	9	10	9	11.9055	4.59518	6.74632	13.5166	10.2276	10.6561	7.59743	9.13643	8.28658	1.27803	0.252545
4567	DNAJA3		52.488	34.8	8	8	5	12	8	10	9	4	9	6.34959	6.12691	4.21645	9.54111	6.81838	8.8801	7.59743	3.65457	8.28658	1.34123	0.262367
4793	MMS19		113.29	28.5	13	13	12	9	10	10	9	4	5	10.3181	9.95623	10.1195	7.15583	8.52298	8.8801	7.59743	3.65457	4.60365	-1.5041	0.0769619
5320	DCTPP1		18.681	64.1	10	10	9	12	8	8	9	8	5	7.93699	7.65864	7.58961	9.54111	6.81838	7.10408	7.59743	7.30914	4.60365	-1.07904	0.773611
5461	ISYNA1		61.067	38.2	13	15	12	6	10	14	9	11	13	10.3181	11.488	10.1195	4.77056	8.52298	12.4321	7.59743	10.0501	11.9695	-1.15374	0.446597
338	SEC16A		251.89	19.8	12	14	10	11	6	7	11	5	6	9.52439	10.7221	8.4329	8.74602	5.11379	6.21607	9.28575	4.56821	5.52438	-1.45381	0.111462
1171	DBT		53.486	41.9	9	12	6	5	16	7	9	12	7	7.14329	9.19037	5.05974	3.97546	13.6368	6.21607	7.59743	10.9637	6.44512	1.14135	0.665153
1501	IVD		46.65	35	6	6	4	6	7	5	7	3	10	4.7622	4.59518	3.37316	4.77056	5.96608	4.44005	5.90911	2.74093	9.20731	1.29743	0.408401
2635	NUP160		162.12	19.4	9	9	7	11	11	8	8	7	8	7.14329	6.89278	5.90303	8.74602	9.37527	7.10408	6.75327	6.3955	7.36585	1.14699	0.577222
3048	SEC23B		86.478	34.8	9	11	6	10	9	9	9	6	10	7.14329	8.42451	5.05974	7.95093	7.67068	7.99209	7.59743	5.48186	9.20731	1.1126	0.681999
4049	SUMF2		33.843	37.2	7	7	5	10	7	5	6	3	2	5.55589	5.36105	4.21645	7.95093	5.96608	4.44005	5.06495	2.74093	1.84146	-1.08079	0.824331
4377	RAD50		154.59	33.2	14	11	7	9	7	9	4	3	4	11.1118	8.42451	5.90303	7.15583	5.96608	7.99209	3.37663	2.74093	3.68292	-1.64579	0.0541761
1022	EIF4E		25.097	42.4	7	9	10	10	7	8	7	7	6	5.55589	6.89278	8.4329	7.95093	5.96608	7.10408	5.90911	6.3955	5.52438	-1.07498	0.801233
1995	PAPOLA		82.842	45	13	9	11	9	4	7	8	9	9	10.3181	6.89278	9.27619	7.15583	3.40919	6.21607	6.75327	8.22278	8.28658	-1.32291	0.236695
2695	PPFIA1		133.97	33.8	9	12	10	8	6	6	4	7	6	7.14329	9.19037	8.4329	6.36074	5.11379	5.32806	3.37663	6.3955	5.52438	-1.54313	0.0858812
3485	TMEM214		77.15	45.1	6	9	7	7	5	9	7	7	5	4.7622	6.89278	5.90303	5.56565	4.26149	7.99209	5.90911	6.3955	4.60365	-1.01119	0.956174
4808	PFDN5		17.328	64.3	6	10	7	8	10	7	9	6	8	4.7622	7.65864	5.90303	6.36074	8.52298	6.21607	7.59743	5.48186	7.36585	1.13363	0.63349
5824	EIF3K		24.484	51.7	11	8	7	9	7	8	9	6	6	8.73069	6.12691	5.90303	7.15583	5.96608	7.10408	7.59743	5.48186	5.52438	-1.06932	0.802896
467	DENR		22.092	56.6	8	9	10	10	8	6	8	6	7	6.34959	6.89278	8.4329	7.95093	6.81838	5.32806	6.75327	5.48186	6.44512	-1.11793	0.684616
1756	NNMT		29.574	36	7	5	8	4	3	4	0	0	0	5.55589	3.82932	6.74632	3.18037	2.55689	3.55204	0	0	0	-3.47314	0.0131246
1801	RBM34		48.564	43.5	7	7	8	5	8	10	5	5	10	5.55589	5.36105	6.74632	3.97546	6.81838	8.8801	4.22079	4.56821	9.20731	1.06634	0.838721
219	PDHX		54.122	37.5	9	6	6	10	7	9	7	4	6	7.14329	4.59518	5.05974	7.95093	5.96608	7.99209	5.90911	3.65457	5.52438	1.10122	0.705504
448	PRPF3		77.528	41.1	10	8	6	9	9	5	9	2	6	7.93699	6.12691	5.05974	7.15583	7.67068	4.44005	7.59743	1.82729	5.52438	-1.11783	0.695542
795	RTN3		25.609	36.9	10	9	5	11	6	5	6	5	4	7.93699	6.89278	4.21645	8.74602	5.11379	4.44005	5.06495	4.56821	3.68292	-1.20485	0.506749
1035	DBI		10.044	83.9	7	10	10	10	8	7	11	8	8	5.55589	7.65864	8.4329	7.95093	6.81838	6.21607	9.28575	7.30914	7.36585	1.03814	0.860592
1369	EIF2AK2	EIF2AK2	62.094	37.2	7	7	9	8	7	5	9	8	8	5.55589	5.36105	7.58961	6.36074	5.96608	4.44005	7.59743	7.30914	7.36585	1.05474	0.825065
2019	ALDH5A1		57.214	29	7	7	7	8	8	8	11	6	8	5.55589	5.36105	5.90303	6.36074	6.81838	7.10408	9.28575	5.48186	7.36585	1.2609	0.377287
2036	NDUFA8		20.105	66.3	6	8	9	8	7	6	7	4	4	4.7622	6.12691	7.58961	6.36074	5.96608	5.32806	5.90911	3.65457	3.68292	-1.19598	0.550631
2816	GNL2		83.654	33.2	13	11	11	12	10	8	9	5	9	10.3181	8.42451	9.27619	9.54111	8.52298	7.10408	7.59743	4.56821	8.28658	-1.22834	0.379482
3604	FAM65A		131.87	26.6	4	11	11	5	5	7	16	15	11	3.1748	8.42451	9.27619	3.97546	4.26149	6.21607	13.5065	13.7046	10.128	1.2405	0.574845
3690	MAVS		56.527	41.9	8	9	6	6	5	5	8	7	6	6.34959	6.89278	5.05974	4.77056	4.26149	4.44005	6.75327	6.3955	5.52438	-1.13871	0.618642
303	TPP1		61.247	18.1	3	7	5	5	6	8	4	7	4	2.3811	5.36105	4.21645	3.97546	5.11379	7.10408	3.37663	6.3955	3.68292	1.23963	0.512553
692	CRTAP		46.561	38.2	7	8	4	4	2	5	4	4	3	5.55589	6.12691	3.37316	3.18037	1.7046	4.44005	3.37663	3.65457	2.76219	-1.57502	0.154675
2004	DAP3		41.044	43.7	8	8	10	5	8	7	7	9	7	6.34959	6.12691	8.4329	3.97546	6.81838	6.21607	5.90911	8.22278	6.44512	-1.11259	0.669473
2541	SSBP1		17.259	51.4	7	7	8	12	7	6	9	7	6	5.55589	5.36105	6.74632	9.54111	5.96608	5.32806	7.59743	6.3955	5.52438	1.14227	0.584058
3346	FKBP15		133.63	26.6	9	10	9	14	7	7	11	11	8	7.14329	7.65864	7.58961	11.1313	5.96608	6.21607	9.28575	10.0501	7.36585	1.11683	0.629464
3636	TRMT10C		47.346	41.4	5	6	4	7	3	5	6	3	5	3.9685	4.59518	3.37316	5.56565	2.55689	4.44005	5.06495	2.74093	4.60365	1.04601	0.890978
6188	DHRS7		32.267	37.4	9	6	7	10	8	7	8	7	7	7.14329	4.59518	5.90303	7.95093	6.81838	6.21607	6.75327	6.3955	6.44512	1.15011	0.578119
233	RTCA		39.336	56	10	8	9	8	11	5	5	8	6	7.93699	6.12691	7.58961	6.36074	9.37527	4.44005	4.22079	7.30914	5.52438	-1.16322	0.557988
3189	AAK1	AAK1	103.88	37	4	3	4	4	5	10	8	10	8	3.1748	2.29759	3.37316	3.18037	4.26149	8.8801	6.75327	9.13643	7.36585	2.23714	0.016823
3422	FAM91A1		93.908	34.5	10	12	9	10	12	9	6	8	8	7.93699	9.19037	7.58961	7.95093	10.2276	7.99209	5.06495	7.30914	7.36585	-1.07675	0.741952
4337	RQCD1		33.631	43.1	5	6	6	9	7	7	5	7	7	3.9685	4.59518	5.05974	7.15583	5.96608	6.21607	4.22079	6.3955	6.44512	1.33591	0.31599
4363	STAM		44.971	29.8	7	12	9	8	5	4	9	7	6	5.55589	9.19037	7.58961	6.36074	4.26149	3.55204	7.59743	6.3955	5.52438	-1.3259	0.275505
4367	SYMPK		141.15	26.2	13	10	7	11	8	6	8	2	5	10.3181	7.65864	5.90303	8.74602	6.81838	5.32806	6.75327	1.82729	4.60365	-1.40153	0.19364
5274	POFUT1		43.955	35.1	7	10	3	6	2	6	6	7	5	5.55589	7.65864	2.52987	4.77056	1.7046	5.32806	5.06495	6.3955	4.60365	-1.12995	0.638613
282	AP3D1		130.16	30.2	8	10	5	11	5	9	9	5	6	6.34959	7.65864	4.21645	8.74602	4.26149	7.99209	7.59743	4.56821	5.52438	1.06146	0.825644
3164	NDUFA9		42.509	41.1	8	10	12	11	8	5	6	6	6	6.34959	7.65864	10.1195	8.74602	6.81838	4.44005	5.06495	5.48186	5.52438	-1.33762	0.265359
4824	S100A13		11.471	55.1	5	8	6	7	8	5	6	6	4	3.9685	6.12691	5.05974	5.56565	6.81838	4.44005	5.06495	5.48186	3.68292	1.02453	0.928106
6177	MEMO1		34.293	56	8	7	13	11	7	8	9	9	8	6.34959	5.36105	10.9628	8.74602	5.96608	7.10408	7.59743	8.22278	7.36585	-1.00766	0.972745
405	P4HA2		60.632	45.6	5	6	8	5	3	6	4	1	3	3.9685	4.59518	6.74632	3.97546	2.55689	5.32806	3.37663	0.913643	2.76219	-1.619	0.150975
876	BAG3		61.594	63.1	8	13	4	7	6	9	5	8	6	6.34959	9.95623	3.37316	5.56565	5.11379	7.99209	4.22079	7.30914	5.52438	-1.10167	0.668615
1706	HMGCL		34.36	36.9	4	5	3	7	6	5	5	3	6	3.1748	3.82932	2.52987	5.56565	5.11379	4.44005	4.22079	2.74093	5.52438	1.44775	0.279257
1794	EPS15		98.655	32.7	12	13	9	13	10	5	7	8	7	9.52439	9.95623	7.58961	10.3362	8.52298	4.44005	5.90911	7.30914	6.44512	-1.26018	0.32283
4913	CPPED1		35.548	53.5	8	7	8	6	6	6	12	7	10	6.34959	5.36105	6.74632	4.77056	5.11379	5.32806	10.1299	6.3955	9.20731	1.10921	0.70252
5685	DDX56		57.274	37.5	8	7	10	4	5	4	5	5	8	6.34959	5.36105	8.4329	3.18037	4.26149	3.55204	4.22079	4.56821	7.36585	-1.48394	0.155323
6154	YBX2		38.517	57.7	9	10	11	9	9	8	10	9	9	7.14329	7.65864	9.27619	7.15583	7.67068	7.10408	8.44159	8.22278	8.28658	-1.02719	0.916287
6229	SAMHD1		72.2	40.1	10	8	9	13	10	11	13	14	10	7.93699	6.12691	7.58961	10.3362	8.52298	9.76811	10.9741	12.791	9.20731	1.42239	0.11923
2280	RPS23		15.807	30.1	5	6	4	5	5	7	6	5	7	3.9685	4.59518	3.37316	3.97546	4.26149	6.21607	5.06495	4.56821	6.44512	1.27887	0.453711
2441	RBM3		17.17	46.5	8	9	7	11	8	6	7	9	6	6.34959	6.89278	5.90303	8.74602	6.81838	5.32806	5.90911	8.22278	5.52438	1.05897	0.82091
3827	ERC1		128.08	43.2	9	13	12	17	15	11	9	8	10	7.14329	9.95623	10.1195	13.5166	12.7845	9.76811	7.59743	7.30914	9.20731	1.10553	0.614181
4137	THOC2		182.77	24.7	12	10	11	10	8	10	7	8	7	9.52439	7.65864	9.27619	7.95093	6.81838	8.8801	5.90911	7.30914	6.44512	-1.22177	0.396856
5144	UBE2O		141.29	28.1	9	9	11	11	10	8	9	6	10	7.14329	6.89278	9.27619	8.74602	8.52298	7.10408	7.59743	5.48186	9.20731	1.00075	0.971552
1104	ACAA1		44.292	43.9	9	4	3	8	6	6	8	4	8	7.14329	3.06346	2.52987	6.36074	5.11379	5.32806	6.75327	3.65457	7.36585	1.35736	0.301866
1358	CDH2		97.039	28.5	12	10	7	14	12	10	3	3	5	9.52439	7.65864	5.90303	11.1313	10.2276	8.8801	2.53248	2.74093	4.60365	-1.15096	0.557886
1931	PRIM1		49.901	48.3	4	6	6	10	10	9	7	9	10	3.1748	4.59518	5.05974	7.95093	8.52298	7.99209	5.90911	8.22278	9.20731	1.86306	0.0248575
2714	SRSF5		31.263	31.6	9	4	6	7	9	6	6	7	7	7.14329	3.06346	5.05974	5.56565	7.67068	5.32806	5.06495	6.3955	6.44512	1.19444	0.516283
3551	ATAD2		158.55	27.8	9	12	11	13	15	10	6	5	9	7.14329	9.19037	9.27619	10.3362	12.7845	8.8801	5.06495	4.56821	8.28658	-1.02603	0.925617
4466	FKBP10		64.244	32	10	10	5	6	6	4	7	7	5	7.93699	7.65864	4.21645	4.77056	5.11379	3.55204	5.90911	6.3955	4.60365	-1.3058	0.314714
5426	XAB2		100.01	38.5	9	9	9	9	7	8	9	5	11	7.14329	6.89278	7.58961	7.15583	5.96608	7.10408	7.59743	4.56821	10.128	-1.01721	0.941789
101	KRT5		62.378	48.1	3	3	5	2	5	4	5	5	5	2.3811	2.29759	4.21645	1.59019	4.26149	3.55204	4.22079	4.56821	4.60365	1.28139	0.497725
2357	UBE2I		18.007	39.2	7	5	6	9	5	5	8	6	5	5.55589	3.82932	5.05974	7.15583	4.26149	4.44005	6.75327	5.48186	4.60365	1.13175	0.648736
2787	KRR1		43.664	35.4	9	7	8	9	8	7	4	4	8	7.14329	5.36105	6.74632	7.15583	6.81838	6.21607	3.37663	3.65457	7.36585	-1.11316	0.69791
3011	QPRT		30.845	29	9	7	6	6	5	5	5	7	5	7.14329	5.36105	5.05974	4.77056	4.26149	4.44005	4.22079	6.3955	4.60365	-1.22432	0.470153
3486	HIBCH		43.482	42.5	5	7	6	5	6	7	5	2	4	3.9685	5.36105	5.05974	3.97546	5.11379	6.21607	4.22079	1.82729	3.68292	-1.14947	0.657688
4526	RMDN1		35.808	52.5	8	6	4	9	4	9	10	2	4	6.34959	4.59518	3.37316	7.15583	3.40919	7.99209	8.44159	1.82729	3.68292	1.13525	0.657806
4877	NIPSNAP1		33.31	43	7	5	6	7	5	5	4	3	1	5.55589	3.82932	5.05974	5.56565	4.26149	4.44005	3.37663	2.74093	0.920731	-1.35598	0.370147
6303	CDC42BPB	CDC42BPB;DMPK	194.31	29.3	6	4	6	6	1	5	4	5	3	4.7622	3.06346	5.05974	4.77056	0.852298	4.44005	3.37663	4.56821	2.76219	-1.24077	0.530528
207	PSMD9		24.682	41.3	7	7	8	7	8	9	6	7	8	5.55589	5.36105	6.74632	5.56565	6.81838	7.99209	5.06495	6.3955	7.36585	1.10972	0.700092
460	AKR7A2		39.589	36.2	6	7	7	7	6	3	6	5	4	4.7622	5.36105	5.90303	5.56565	5.11379	2.66403	5.06495	4.56821	3.68292	-1.20229	0.554702
707	ZMPSTE24		54.812	23.8	7	7	8	9	3	4	8	6	8	5.55589	5.36105	6.74632	7.15583	2.55689	3.55204	6.75327	5.48186	7.36585	-1.07487	0.802566
3287	HERC4		109.58	32.3	15	14	7	6	5	5	10	6	5	11.9055	10.7221	5.90303	4.77056	4.26149	4.44005	8.44159	5.48186	4.60365	-1.78321	0.0198987
5162	WDR61		33.58	45.2	9	8	8	10	7	8	7	5	7	7.14329	6.12691	6.74632	7.95093	5.96608	7.10408	5.90911	4.56821	6.44512	-1.05507	0.851923
5873	NDRG3		41.408	38.1	8	10	7	11	6	9	7	5	8	6.34959	7.65864	5.90303	8.74602	5.11379	7.99209	5.90911	4.56821	7.36585	-1.00321	0.987568
6221	RABGAP1		121.74	29.2	9	11	12	8	6	10	7	8	7	7.14329	8.42451	10.1195	6.36074	5.11379	8.8801	5.90911	7.30914	6.44512	-1.28379	0.296859
6225	NOC2L		84.918	26	6	8	9	7	6	6	9	9	7	4.7622	6.12691	7.58961	5.56565	5.11379	5.32806	7.59743	8.22278	6.44512	1.03559	0.891591
1455	HIST1H2BO;HIST1H2BB		13.906	83.3	6	4	6	6	6	6	6	4	5	4.7622	3.06346	5.05974	4.77056	5.11379	5.32806	5.06495	3.65457	4.60365	1.10728	0.720416
1932	PRIM2		58.805	41.3	6	5	5	10	9	15	10	9	12	4.7622	3.82932	4.21645	7.95093	7.67068	13.3202	8.44159	8.22278	11.0488	2.21171	0.00372481
2291	SNRPD3		13.291	39.2	6	6	7	6	4	6	7	5	7	4.7622	4.59518	5.90303	4.77056	3.40919	5.32806	5.90911	4.56821	6.44512	-1.00298	0.993349
2317	RPS28		7.8409	60.9	7	8	7	8	8	8	8	6	6	5.55589	6.12691	5.90303	6.36074	6.81838	7.10408	6.75327	5.48186	5.52438	1.08163	0.764682
2833	CBFB		21.991	46.5	6	8	7	10	8	8	7	7	6	4.7622	6.12691	5.90303	7.95093	6.81838	7.10408	5.90911	6.3955	5.52438	1.18217	0.524066
5116	OSBPL8		96.955	26.7	9	10	8	8	2	6	8	7	5	7.14329	7.65864	6.74632	6.36074	1.7046	5.32806	6.75327	6.3955	4.60365	-1.3837	0.216822
6045	FAF1		73.953	34.6	10	13	10	8	8	6	10	9	9	7.93699	9.95623	8.4329	6.36074	6.81838	5.32806	8.44159	8.22278	8.28658	-1.21156	0.397736
2401	NUCB2		50.227	33.3	5	4	5	7	9	5	7	4	6	3.9685	3.06346	4.21645	5.56565	7.67068	4.44005	5.90911	3.65457	5.52438	1.4564	0.219973
2756	FKBP5		51.212	47.3	10	10	12	3	7	7	3	3	3	7.93699	7.65864	10.1195	2.38528	5.96608	6.21607	2.53248	2.74093	2.76219	-2.27537	0.00439603
2939	PTGR1		32.895	37.2	6	4	6	3	5	4	6	4	2	4.7622	3.06346	5.05974	2.38528	4.26149	3.55204	5.06495	3.65457	1.84146	-1.24138	0.533799
3815	STX12		31.642	38.4	3	9	8	8	7	5	7	7	5	2.3811	6.89278	6.74632	6.36074	5.96608	4.44005	5.90911	6.3955	4.60365	1.05102	0.834617
2212	RAB8A		23.668	40.1	7	5	6	6	7	8	5	5	4	5.55589	3.82932	5.05974	4.77056	5.96608	7.10408	4.22079	4.56821	3.68292	1.04925	0.863066
4238	PPP1R13L		89.09	44.6	10	8	8	9	8	8	5	5	6	7.93699	6.12691	6.74632	7.15583	6.81838	7.10408	4.22079	4.56821	5.52438	-1.176	0.543401
5113	MRPL37		48.117	44.9	8	8	7	4	5	3	3	4	7	6.34959	6.12691	5.90303	3.18037	4.26149	2.66403	2.53248	3.65457	6.44512	-1.61663	0.0990825
5965	CPSF3		77.485	33.5	10	9	7	9	5	6	9	6	4	7.93699	6.89278	5.90303	7.15583	4.26149	5.32806	7.59743	5.48186	3.68292	-1.2375	0.42799
1841	CRKL		33.777	46.9	8	9	6	8	6	6	7	6	6	6.34959	6.89278	5.05974	6.36074	5.11379	5.32806	5.90911	5.48186	5.52438	-1.0856	0.757429
3125	MAPK14	MAPK14	41.293	47.5	5	6	5	5	7	7	4	6	5	3.9685	4.59518	4.21645	3.97546	5.96608	6.21607	3.37663	5.48186	4.60365	1.15882	0.65076
3438	ARHGAP17		95.436	34.7	9	9	10	8	8	12	9	5	7	7.14329	6.89278	8.4329	6.36074	6.81838	10.6561	7.59743	4.56821	6.44512	-1.05871	0.823133
5602	ARL8B		21.539	52.2	7	5	7	11	5	9	6	10	10	5.55589	3.82932	5.90303	8.74602	4.26149	7.99209	5.06495	9.13643	9.20731	1.45237	0.166207
240	EXOC5		81.852	38.1	4	11	7	5	7	4	8	7	5	3.1748	8.42451	5.90303	3.97546	5.96608	3.55204	6.75327	6.3955	4.60365	-1.12029	0.677566
1714	ATP6V1E1		26.145	34.1	5	4	7	7	4	5	9	6	6	3.9685	3.06346	5.90303	5.56565	3.40919	4.44005	7.59743	5.48186	5.52438	1.23767	0.458679
1876	ME1		64.149	31.3	8	9	6	7	9	8	2	3	3	6.34959	6.89278	5.05974	5.56565	7.67068	7.10408	1.68832	2.74093	2.76219	-1.32952	0.311491
3014	RAB35		23.025	51.7	8	8	4	11	6	3	10	6	5	6.34959	6.12691	3.37316	8.74602	5.11379	2.66403	8.44159	5.48186	4.60365	1.10573	0.713308
3099	VAMP3		11.309	62	6	6	4	5	4	5	5	5	4	4.7622	4.59518	3.37316	3.97546	3.40919	4.44005	4.22079	4.56821	3.68292	-1.04793	0.871814
3190	KIAA1033		136.4	21.7	6	10	11	8	7	9	9	6	3	4.7622	7.65864	9.27619	6.36074	5.96608	7.99209	7.59743	5.48186	2.76219	-1.20004	0.503963
5878	SWAP70		68.997	49.7	6	7	7	7	7	4	11	6	7	4.7622	5.36105	5.90303	5.56565	5.96608	3.55204	9.28575	5.48186	6.44512	1.13241	0.647937
6346	MAD1L1		83.066	42.1	9	10	7	10	12	9	9	8	11	7.14329	7.65864	5.90303	7.95093	10.2276	7.99209	7.59743	7.30914	10.128	1.23654	0.387653
250	SDCBP		32.444	46.3	4	5	3	4	6	6	6	7	6	3.1748	3.82932	2.52987	3.18037	5.11379	5.32806	5.06495	6.3955	5.52438	1.60515	0.168607
361	POLR1C		39.249	43.6	6	9	6	6	10	8	8	6	9	4.7622	6.89278	5.05974	4.77056	8.52298	7.10408	6.75327	5.48186	8.28658	1.22405	0.470029
759	SUN1		90.063	40.4	8	8	12	14	8	12	10	9	10	6.34959	6.12691	10.1195	11.1313	6.81838	10.6561	8.44159	8.22278	9.20731	1.20547	0.390849
943	CRYAB		20.159	57.1	11	10	7	12	10	7	10	8	6	8.73069	7.65864	5.90303	9.54111	8.52298	6.21607	8.44159	7.30914	5.52438	1.02177	0.917227
3618	IKBIP		39.309	49.1	5	3	6	3	6	5	3	3	3	3.9685	2.29759	5.05974	2.38528	5.11379	4.44005	2.53248	2.74093	2.76219	-1.13402	0.740207
5834	NXF1		70.182	35.1	12	10	7	9	5	9	5	4	9	9.52439	7.65864	5.90303	7.15583	4.26149	7.99209	4.22079	3.65457	8.28658	-1.29801	0.289872
1881	LSS		83.308	30.6	8	7	7	5	1	2	5	5	3	6.34959	5.36105	5.90303	3.97546	0.852298	1.77602	4.22079	4.56821	2.76219	-1.94037	0.0363621
1900	POLD2		51.289	51	8	13	9	8	9	9	4	5	6	6.34959	9.95623	7.58961	6.36074	7.67068	7.99209	3.37663	4.56821	5.52438	-1.3465	0.229689
3046	PPP1R7		41.564	52.2	6	9	6	5	9	9	6	8	4	4.7622	6.89278	5.05974	3.97546	7.67068	7.99209	5.06495	7.30914	3.68292	1.06778	0.841033
5506	MBNL1		41.817	43.3	7	10	8	5	7	6	6	7	5	5.55589	7.65864	6.74632	3.97546	5.96608	5.32806	5.06495	6.3955	4.60365	-1.27408	0.360637
1189	PRPS2		34.769	56.6	6	6	6	7	4	7	8	8	8	4.7622	4.59518	5.05974	5.56565	3.40919	6.21607	6.75327	7.30914	7.36585	1.26999	0.414272
1343	RPL35A		12.538	61.8	7	8	6	7	8	6	8	8	7	5.55589	6.12691	5.05974	5.56565	6.81838	5.32806	6.75327	7.30914	6.44512	1.14139	0.639322
1884	GCLM		30.727	35.4	6	9	6	9	7	7	8	6	7	4.7622	6.89278	5.05974	7.15583	5.96608	6.21607	6.75327	5.48186	6.44512	1.13727	0.637797
2550	SRSF11		53.413	18.6	9	6	6	10	6	6	7	7	4	7.14329	4.59518	5.05974	7.95093	5.11379	5.32806	5.90911	6.3955	3.68292	1.02333	0.9112
2694	PRKAA1	PRKAA1	64.009	46.7	8	10	6	7	5	7	10	11	6	6.34959	7.65864	5.05974	5.56565	4.26149	6.21607	8.44159	10.0501	5.52438	1.05043	0.886303
2965	EXOSC7		31.821	32	7	6	6	8	7	7	7	6	8	5.55589	4.59518	5.05974	6.36074	5.96608	6.21607	5.90911	5.48186	7.36585	1.22609	0.466595
4968	MCMBP		72.979	33.2	4	11	7	9	5	4	3	5	5	3.1748	8.42451	5.90303	7.15583	4.26149	3.55204	2.53248	4.56821	4.60365	-1.31233	0.356681
5072	QTRT1		44.047	40.2	11	8	6	13	10	8	7	5	8	8.73069	6.12691	5.05974	10.3362	8.52298	7.10408	5.90911	4.56821	7.36585	1.09971	0.690622
153			42.663	33.9	3	4	8	3	1	13	12	12	19	2.3811	3.06346	6.74632	2.38528	0.852298	11.5441	10.1299	10.9637	17.4939	2.1889	0.334515
1638	CDA		16.185	64.4	6	7	7	5	6	4	5	4	5	4.7622	5.36105	5.90303	3.97546	5.11379	3.55204	4.22079	3.65457	4.60365	-1.27596	0.424765
2073	BLVRA	BLVRA	33.428	45.6	7	9	5	5	5	4	6	4	4	5.55589	6.89278	4.21645	3.97546	4.26149	3.55204	5.06495	3.65457	3.68292	-1.37777	0.282059
2668	PPP1R8		38.478	41.9	6	11	6	8	7	7	6	6	8	4.7622	8.42451	5.05974	6.36074	5.96608	6.21607	5.06495	5.48186	7.36585	-1.00102	0.976378
2960	FAM175B		46.9	41.2	4	4	6	4	7	3	6	7	4	3.1748	3.06346	5.05974	3.18037	5.96608	2.66403	5.06495	6.3955	3.68292	1.19286	0.581958
4888	ELAC2		92.218	40.6	7	10	10	9	9	8	8	8	9	5.55589	7.65864	8.4329	7.15583	7.67068	7.10408	6.75327	7.30914	8.28658	1.02274	0.921809
4918	SDF4		41.806	36.2	5	6	3	7	3	6	6	5	3	3.9685	4.59518	2.52987	5.56565	2.55689	5.32806	5.06495	4.56821	2.76219	1.16491	0.652757
5160	DDX24		96.331	41.4	7	12	8	8	5	6	9	2	6	5.55589	9.19037	6.74632	6.36074	4.26149	5.32806	7.59743	1.82729	5.52438	-1.39113	0.218703
271	TXNDC9		26.534	43.8	10	7	7	10	9	7	9	8	7	7.93699	5.36105	5.90303	7.95093	7.67068	6.21607	7.59743	7.30914	6.44512	1.12466	0.631904
2599	LGALS3BP		65.33	32.1	6	5	9	7	4	7	5	6	6	4.7622	3.82932	7.58961	5.56565	3.40919	6.21607	4.22079	5.48186	5.52438	-1.06392	0.857916
5028	NOC4L		58.467	35.7	5	9	6	7	7	6	6	3	6	3.9685	6.89278	5.05974	5.56565	5.96608	5.32806	5.06495	2.74093	5.52438	-1.05472	0.856414
5417	MOV10		113.67	36.9	8	7	3	8	5	10	4	6	5	6.34959	5.36105	2.52987	6.36074	4.26149	8.8801	3.37663	5.48186	4.60365	1.15742	0.643983
5740	OGFR		71.423	35.3	7	8	8	4	5	6	9	8	10	5.55589	6.12691	6.74632	3.18037	4.26149	5.32806	7.59743	7.30914	9.20731	1.00069	0.961354
6159	WBP11		69.997	31.2	3	5	7	4	5	10	4	7	7	2.3811	3.82932	5.90303	3.18037	4.26149	8.8801	3.37663	6.3955	6.44512	1.3431	0.349494
1080	SRPR		69.81	36.7	5	8	5	6	4	5	2	7	4	3.9685	6.12691	4.21645	4.77056	3.40919	4.44005	1.68832	6.3955	3.68292	-1.17375	0.58348
1148	RRAS		23.48	67.4	4	3	5	5	5	6	6	5	4	3.1748	2.29759	4.21645	3.97546	4.26149	5.32806	5.06495	4.56821	3.68292	1.38722	0.324665
2428	RHOG		21.308	63.4	5	6	4	6	3	4	7	5	7	3.9685	4.59518	3.37316	4.77056	2.55689	3.55204	5.90911	4.56821	6.44512	1.16454	0.653543
4417	PRKCDBP		27.701	39.5	0	2	2	1	4	3	0	0	0	0	1.53173	1.68658	0.795093	3.40919	2.66403	0	0	0	1.06707	0.86306
666	SRSF10		20.117	44.8	7	5	2	9	2	4	5	3	4	5.55589	3.82932	1.68658	7.15583	1.7046	3.55204	4.22079	2.74093	3.68292	1.04125	0.898655
679	LYPLA1		22.875	43.5	8	6	7	8	5	7	6	5	5	6.34959	4.59518	5.90303	6.36074	4.26149	6.21607	5.06495	4.56821	4.60365	-1.08433	0.794034
1625	HIBADH		35.329	50	5	7	3	10	3	3	2	0	2	3.9685	5.36105	2.52987	7.95093	2.55689	2.66403	1.68832	0	1.84146	-1.42015	0.334054
2189	ARPC4		19.667	63.1	7	5	5	9	5	8	7	7	6	5.55589	3.82932	4.21645	7.15583	4.26149	7.10408	5.90911	6.3955	5.52438	1.33625	0.315471
3058	TERF2		59.593	27.7	5	10	6	6	11	7	6	8	6	3.9685	7.65864	5.05974	4.77056	9.37527	6.21607	5.06495	7.30914	5.52438	1.14642	0.637111
4060	SCCPDH		47.151	22.4	9	8	9	7	7	5	4	6	5	7.14329	6.12691	7.58961	5.56565	5.96608	4.44005	3.37663	5.48186	4.60365	-1.4174	0.203657
1866	ALDH1A3		56.108	52.5	1	1	1	1	1	1	1	1	1	0.793699	0.765864	0.84329	0.795093	0.852298	0.88801	0.844159	0.913643	0.920731	1.08495	0.911579
2269	PPP1CB		37.186	55	5	5	6	7	5	5	6	4	4	3.9685	3.82932	5.05974	5.56565	4.26149	4.44005	5.06495	3.65457	3.68292	1.03712	0.879877
3124	PPP2R5E		54.699	25.3	7	6	8	5	5	9	9	9	8	5.55589	4.59518	6.74632	3.97546	4.26149	7.99209	7.59743	8.22278	7.36585	1.16631	0.583
4408	LPP		65.746	53.8	10	5	8	8	7	5	9	6	4	7.93699	3.82932	6.74632	6.36074	5.96608	4.44005	7.59743	5.48186	3.68292	-1.10427	0.757277
4933	PELO		43.359	35.6	3	10	8	5	7	6	6	7	7	2.3811	7.65864	6.74632	3.97546	5.96608	5.32806	5.06495	6.3955	6.44512	-1.01197	0.959039
5029	UTP14A		87.977	38.4	9	8	6	8	8	6	9	6	8	7.14329	6.12691	5.05974	6.36074	6.81838	5.32806	7.59743	5.48186	7.36585	1.06253	0.823555
5056	SFXN3		35.503	48	5	4	9	4	8	4	4	3	2	3.9685	3.06346	7.58961	3.18037	6.81838	3.55204	3.37663	2.74093	1.84146	-1.35952	0.376875
5076	CECR5		46.321	56.3	12	7	5	5	5	5	6	6	5	9.52439	5.36105	4.21645	3.97546	4.26149	4.44005	5.06495	5.48186	4.60365	-1.37288	0.25509
5173	MFF		32.973	60.1	7	8	6	7	6	5	4	6	7	5.55589	6.12691	5.05974	5.56565	5.11379	4.44005	3.37663	5.48186	6.44512	-1.10065	0.720667
5549	ATG3		35.864	48.7	6	6	7	6	6	5	7	9	7	4.7622	4.59518	5.90303	4.77056	5.11379	4.44005	5.90911	8.22278	6.44512	1.14353	0.645759
1099	CD63		17.271	19.2	5	7	7	7	6	3	5	6	5	3.9685	5.36105	5.90303	5.56565	5.11379	2.66403	4.22079	5.48186	4.60365	-1.10182	0.758811
1177	LAMP1		44.882	12.2	3	7	6	6	5	5	7	4	4	2.3811	5.36105	5.05974	4.77056	4.26149	4.44005	5.90911	3.65457	3.68292	1.04355	0.87292
1651	CSTF2		59.251	34.8	8	8	7	7	6	5	6	6	7	6.34959	6.12691	5.90303	5.56565	5.11379	4.44005	5.06495	5.48186	6.44512	-1.14474	0.61792
1933	CASP4		43.262	45.1	9	9	8	7	7	6	11	7	10	7.14329	6.89278	6.74632	5.56565	5.96608	5.32806	9.28575	6.3955	9.20731	1.00442	0.99731
2676	ECH1		35.816	35.7	6	5	6	7	5	5	5	5	4	4.7622	3.82932	5.05974	5.56565	4.26149	4.44005	4.22079	4.56821	3.68292	-1.02107	0.968136
5309	NOL6		127.32	27.3	6	12	6	3	8	7	6	5	5	4.7622	9.19037	5.05974	2.38528	6.81838	6.21607	5.06495	4.56821	4.60365	-1.28217	0.345228
5948	DCTN4		52.337	47.2	8	12	10	4	7	6	10	4	7	6.34959	9.19037	8.4329	3.18037	5.96608	5.32806	8.44159	3.65457	6.44512	-1.45221	0.137908
257	PODXL		55.385	24.3	8	7	6	8	9	7	5	6	5	6.34959	5.36105	5.05974	6.36074	7.67068	6.21607	4.22079	5.48186	4.60365	1.0302	0.911682
2454	PURA		34.91	46.3	5	10	7	4	3	5	4	9	6	3.9685	7.65864	5.90303	3.18037	2.55689	4.44005	3.37663	8.22278	5.52438	-1.28421	0.351403
2797	TSTA3		35.892	39.9	6	8	9	8	7	7	8	6	5	4.7622	6.12691	7.58961	6.36074	5.96608	6.21607	6.75327	5.48186	4.60365	-1.04454	0.898366
3170	CYP51A1		56.805	38.6	8	13	8	8	6	6	7	5	6	6.34959	9.95623	6.74632	6.36074	5.11379	5.32806	5.90911	4.56821	5.52438	-1.40543	0.184918
3502	CDC73		60.576	43.1	4	9	9	4	9	10	4	7	10	3.1748	6.89278	7.58961	3.18037	7.67068	8.8801	3.37663	6.3955	9.20731	1.09617	0.765181
3904	SRRM1		102.12	11.8	11	5	10	7	8	7	6	5	3	8.73069	3.82932	8.4329	5.56565	6.81838	6.21607	5.06495	4.56821	2.76219	-1.35458	0.286366
4288	NELFB		70.056	24.7	6	7	6	2	2	3	10	8	10	4.7622	5.36105	5.05974	1.59019	1.7046	2.66403	8.44159	7.30914	9.20731	1.01814	0.825228
4546	SEH1L		39.648	56.7	7	6	8	10	9	9	8	8	7	5.55589	4.59518	6.74632	7.95093	7.67068	7.99209	6.75327	7.30914	6.44512	1.30556	0.295042
4721	ARAP1		160.99	24.3	11	12	9	8	7	7	12	8	11	8.73069	9.19037	7.58961	6.36074	5.96608	6.21607	10.1299	7.30914	10.128	-1.10651	0.638704
5447	VTA1		33.879	34.9	5	7	6	6	6	6	7	6	5	3.9685	5.36105	5.05974	4.77056	5.11379	5.32806	5.90911	5.48186	4.60365	1.08438	0.784943
263	PPP6C		35.144	35.4	8	7	6	7	7	6	8	7	7	6.34959	5.36105	5.05974	5.56565	5.96608	5.32806	6.75327	6.3955	6.44512	1.08685	0.768383
432	ZW10		88.828	41.3	8	14	4	11	8	8	5	6	6	6.34959	10.7221	3.37316	8.74602	6.81838	7.10408	4.22079	5.48186	5.52438	-1.07901	0.750945
2912	PUM1		124.42	20.9	9	10	9	14	9	4	8	4	5	7.14329	7.65864	7.58961	11.1313	7.67068	3.55204	6.75327	3.65457	4.60365	-1.19851	0.506686
3001	PCM1		227.71	24.7	9	14	10	8	9	12	18	14	18	7.14329	10.7221	8.4329	6.36074	7.67068	10.6561	15.1949	12.791	16.5732	1.31656	0.244053
3206	LEPRE1		83.393	24.7	3	3	4	3	4	4	5	4	4	2.3811	2.29759	3.37316	2.38528	3.40919	3.55204	4.22079	3.65457	3.68292	1.29814	0.490611
5044	NUP85		75.019	28.5	10	9	8	6	13	5	11	5	4	7.93699	6.89278	6.74632	4.77056	11.0799	4.44005	9.28575	4.56821	3.68292	-1.14077	0.608873
5357	ARMT1		51.172	29.9	5	8	7	5	7	9	9	7	3	3.9685	6.12691	5.90303	3.97546	5.96608	7.99209	7.59743	6.3955	2.76219	1.08413	0.779755
521	SSSCA1		21.474	53.3	11	8	9	11	5	4	9	5	5	8.73069	6.12691	7.58961	8.74602	4.26149	3.55204	7.59743	4.56821	4.60365	-1.34701	0.270035
1105	SRP19		16.156	46.5	6	4	8	7	8	8	7	6	7	4.7622	3.06346	6.74632	5.56565	6.81838	7.10408	5.90911	5.48186	6.44512	1.28068	0.360824
1469	ACP1		18.042	62.7	7	8	7	9	6	5	5	6	4	5.55589	6.12691	5.90303	7.15583	5.11379	4.44005	4.22079	5.48186	3.68292	-1.16868	0.595051
2210	DSTN		18.506	57	4	4	4	4	4	6	2	3	2	3.1748	3.06346	3.37316	3.18037	3.40919	5.32806	1.68832	2.74093	1.84146	-1.05688	0.878333
4583	S100A16		11.801	58.3	4	7	4	8	6	5	4	5	3	3.1748	5.36105	3.37316	6.36074	5.11379	4.44005	3.37663	4.56821	2.76219	1.11771	0.725925
5651	OCIAD1		27.626	53.5	7	4	7	10	8	7	6	4	7	5.55589	3.06346	5.90303	7.95093	6.81838	6.21607	5.06495	3.65457	6.44512	1.24463	0.412969
716	ARL6IP5		21.614	24.5	9	8	7	6	7	8	5	4	6	7.14329	6.12691	5.90303	4.77056	5.96608	7.10408	4.22079	3.65457	5.52438	-1.22746	0.447731
1345	ARF4		20.511	52.8	6	6	5	8	6	6	5	7	6	4.7622	4.59518	4.21645	6.36074	5.11379	5.32806	4.22079	6.3955	5.52438	1.21348	0.519689
2351	RPS21		9.1113	72.3	7	8	4	11	6	4	7	6	4	5.55589	6.12691	3.37316	8.74602	5.11379	3.55204	5.90911	5.48186	3.68292	1.07883	0.784915
2434	FOXK1		75.456	24.1	10	11	4	10	7	6	9	6	4	7.93699	8.42451	3.37316	7.95093	5.96608	5.32806	7.59743	5.48186	3.68292	-1.09615	0.726356
2735	UBE2V1		16.495	83.7	6	6	5	7	6	7	6	5	4	4.7622	4.59518	4.21645	5.56565	5.11379	6.21607	5.06495	4.56821	3.68292	1.11286	0.719442
4688	SNX27		61.264	34.2	7	9	7	5	4	6	4	3	4	5.55589	6.89278	5.90303	3.97546	3.40919	5.32806	3.37663	2.74093	3.68292	-1.63031	0.100216
5167	EGLN1		46.02	61.7	6	10	7	7	9	7	4	3	3	4.7622	7.65864	5.90303	5.56565	7.67068	6.21607	3.37663	2.74093	2.76219	-1.2935	0.368349
174			106.19	26.6	1	1	13	2	3	17	12	9	32	0.793699	0.765864	10.9628	1.59019	2.55689	15.0962	10.1299	8.22278	29.4634	2.67759	0.166738
628	ZPR1		50.925	52.3	5	11	7	6	4	8	6	9	10	3.9685	8.42451	5.90303	4.77056	3.40919	7.10408	5.06495	8.22278	9.20731	1.03243	0.957985
1109	QDPR		25.789	55.7	6	8	9	12	5	10	8	4	2	4.7622	6.12691	7.58961	9.54111	4.26149	8.8801	6.75327	3.65457	1.84146	-1.05798	0.873245
2920	BMS1		145.81	23.6	7	8	9	6	7	8	4	7	3	5.55589	6.12691	7.58961	4.77056	5.96608	7.10408	3.37663	6.3955	2.76219	-1.26896	0.389356
4207	UTP15		56.355	49.5	4	9	11	5	6	8	6	4	8	3.1748	6.89278	9.27619	3.97546	5.11379	7.10408	5.06495	3.65457	7.36585	-1.19855	0.516516
4268	HNRNPLL		59.647	54.4	7	10	6	7	6	9	10	5	10	5.55589	7.65864	5.05974	5.56565	5.11379	7.99209	8.44159	4.56821	9.20731	1.11875	0.696664
4431	WBP2		28.087	36.4	10	7	11	15	7	7	12	8	7	7.93699	5.36105	9.27619	11.9264	5.96608	6.21607	10.1299	7.30914	6.44512	1.063	0.741398
5187	KLC2		68.934	51.6	9	11	7	9	14	5	6	10	7	7.14329	8.42451	5.90303	7.15583	11.9322	4.44005	5.06495	9.13643	6.44512	1.02871	0.931992
6112	ERGIC3		43.772	30.9	0	5	4	4	5	3	2	4	4	0	3.82932	3.37316	3.18037	4.26149	2.66403	1.68832	3.65457	3.68292	1.32813	0.464206
113	KRT6C		60.024	52.1	1	3	3	0	0	3	8	2	2	0.793699	2.29759	2.52987	0	0	2.66403	6.75327	1.82729	1.84146	1.164	0.850523
804	KIF4A		139.88	26.9	11	8	11	5	8	9	10	10	16	8.73069	6.12691	9.27619	3.97546	6.81838	7.99209	8.44159	9.13643	14.7317	1.05859	0.849288
1237	MTHFD2		37.895	38.9	5	7	6	7	7	9	7	8	7	3.9685	5.36105	5.05974	5.56565	5.96608	7.99209	5.90911	7.30914	6.44512	1.36168	0.280331
1305	FAH		46.374	30.5	6	6	5	5	6	4	6	6	5	4.7622	4.59518	4.21645	3.97546	5.11379	3.55204	5.06495	5.48186	4.60365	1.02373	0.949449
1925	PCYT1A		41.731	41.7	4	7	7	6	9	5	7	7	8	3.1748	5.36105	5.90303	4.77056	7.67068	4.44005	5.90911	6.3955	7.36585	1.26574	0.41088
2828	IDI1		26.319	59.9	11	9	8	7	9	7	7	6	4	8.73069	6.89278	6.74632	5.56565	7.67068	6.21607	5.90911	5.48186	3.68292	-1.29581	0.317069
2950	NAA25		112.29	32	9	8	8	8	8	11	7	5	5	7.14329	6.12691	6.74632	6.36074	6.81838	9.76811	5.90911	4.56821	4.60365	-1.05272	0.848829
3939	NDUFAF2		19.856	66.3	6	8	7	7	6	5	4	2	3	4.7622	6.12691	5.90303	5.56565	5.11379	4.44005	3.37663	1.82729	2.76219	-1.45477	0.229713
5709	TECR		36.034	28.2	8	9	8	11	11	6	9	6	7	6.34959	6.89278	6.74632	8.74602	9.37527	5.32806	7.59743	5.48186	6.44512	1.07495	0.754025
5796	GMPR2		37.874	45.7	8	4	6	7	7	4	12	5	8	6.34959	3.06346	5.05974	5.56565	5.96608	3.55204	10.1299	4.56821	7.36585	1.28336	0.367503
6300	GTF3C5		60.368	30.2	8	9	8	6	7	8	9	3	9	6.34959	6.89278	6.74632	4.77056	5.96608	7.10408	7.59743	2.74093	8.28658	-1.0963	0.713272
1326	PRKACA	PRKACA	40.589	28.5	9	6	7	5	4	4	4	6	3	7.14329	4.59518	5.90303	3.97546	3.40919	3.55204	3.37663	5.48186	2.76219	-1.56415	0.140179
2074	SLC25A1		34.012	33.4	6	4	5	5	6	4	3	2	4	4.7622	3.06346	4.21645	3.97546	5.11379	3.55204	2.53248	1.82729	3.68292	-1.16439	0.672197
2220	UBE2M		20.9	39.9	4	9	6	6	6	6	5	7	7	3.1748	6.89278	5.05974	4.77056	5.11379	5.32806	4.22079	6.3955	6.44512	1.06674	0.84521
2926	PPP2R5D		69.991	34.7	10	6	4	5	5	3	5	5	5	7.93699	4.59518	3.37316	3.97546	4.26149	2.66403	4.22079	4.56821	4.60365	-1.30942	0.372518
5125	TBL1XR1		55.594	40.7	8	8	4	5	3	6	6	4	6	6.34959	6.12691	3.37316	3.97546	2.55689	5.32806	5.06495	3.65457	5.52438	-1.21433	0.492913
6228	CHTOP		21.918	44.1	5	4	7	10	6	4	7	4	3	3.9685	3.06346	5.90303	7.95093	5.11379	3.55204	5.90911	3.65457	2.76219	1.11877	0.656968
777	HEXIM1		40.623	35.7	5	9	6	5	2	6	6	6	6	3.9685	6.89278	5.05974	3.97546	1.7046	5.32806	5.06495	5.48186	5.52438	-1.17588	0.558401
862	SNAP29		28.97	58.5	5	6	5	5	6	4	6	5	7	3.9685	4.59518	4.21645	3.97546	5.11379	3.55204	5.06495	4.56821	6.44512	1.1236	0.722796
1318	PRKCA	PRKCA;PRKCG	76.749	33.6	10	5	8	9	9	6	2	3	2	7.93699	3.82932	6.74632	7.15583	7.67068	5.32806	1.68832	2.74093	1.84146	-1.40113	0.292301
1539	POLD1		123.63	31.9	15	9	10	8	9	8	7	6	7	11.9055	6.89278	8.4329	6.36074	7.67068	7.10408	5.90911	5.48186	6.44512	-1.39749	0.162459
1683	RFC1		128.18	28.1	8	9	7	7	7	7	8	6	7	6.34959	6.89278	5.90303	5.56565	5.96608	6.21607	6.75327	5.48186	6.44512	-1.05114	0.841677
1805	CDKN2A		16.532	69.9	7	8	8	9	8	8	10	8	10	5.55589	6.12691	6.74632	7.15583	6.81838	7.10408	8.44159	7.30914	9.20731	1.24901	0.381518
4056	HSD17B11		32.935	46	6	8	9	10	8	7	8	11	10	4.7622	6.12691	7.58961	7.95093	6.81838	6.21607	6.75327	10.0501	9.20731	1.27163	0.340357
4283	CKAP2		76.899	35.3	12	12	10	11	9	7	10	9	8	9.52439	9.19037	8.4329	8.74602	7.67068	6.21607	8.44159	8.22278	7.36585	-1.16356	0.508266
4827	TSNAX		33.112	57.9	4	7	11	10	7	7	8	8	6	3.1748	5.36105	9.27619	7.95093	5.96608	6.21607	6.75327	7.30914	5.52438	1.11497	0.627894
4840	KIF2C		81.312	40	8	8	7	7	8	10	5	6	11	6.34959	6.12691	5.90303	5.56565	6.81838	8.8801	4.22079	5.48186	10.128	1.11795	0.701214
5367	MRPL44		37.535	43.4	8	2	7	6	4	6	8	5	6	6.34959	1.53173	5.90303	4.77056	3.40919	5.32806	6.75327	4.56821	5.52438	1.10102	0.705336
1416	SDHB		31.629	37.5	6	10	10	7	6	4	7	6	2	4.7622	7.65864	8.4329	5.56565	5.11379	3.55204	5.90911	5.48186	1.84146	-1.51863	0.140372
1417	CD9		25.416	20.2	7	6	5	8	10	6	9	11	6	5.55589	4.59518	4.21645	6.36074	8.52298	5.32806	7.59743	10.0501	5.52438	1.50978	0.13766
1577	DDT;DDTL		12.712	63.6	6	9	8	12	6	5	7	7	6	4.7622	6.89278	6.74632	9.54111	5.11379	4.44005	5.90911	6.3955	5.52438	1.0033	0.966622
2766	MTX1		35.777	36.9	6	5	7	6	5	7	7	6	5	4.7622	3.82932	5.90303	4.77056	4.26149	6.21607	5.90911	5.48186	4.60365	1.07774	0.78564
3156	CLPP		30.18	49.8	7	8	6	8	5	5	7	4	1	5.55589	6.12691	5.05974	6.36074	4.26149	4.44005	5.90911	3.65457	0.920731	-1.31074	0.378877
4168	PIP4K2C		47.299	40.9	6	9	7	7	7	8	8	8	8	4.7622	6.89278	5.90303	5.56565	5.96608	7.10408	6.75327	7.30914	7.36585	1.14091	0.635495
4432	PSMG2		26.321	36.1	6	6	9	7	6	7	9	8	6	4.7622	4.59518	7.58961	5.56565	5.11379	6.21607	7.59743	7.30914	5.52438	1.10127	0.701349
5415	NCOA5		65.536	43.9	8	9	8	7	8	7	7	2	3	6.34959	6.89278	6.74632	5.56565	6.81838	6.21607	5.90911	1.82729	2.76219	-1.37386	0.260069
5950	ANAPC7		66.855	43.6	9	11	12	7	8	12	8	6	13	7.14329	8.42451	10.1195	5.56565	6.81838	10.6561	6.75327	5.48186	11.9695	-1.08741	0.693162
1005	JUN		35.675	30.8	9	8	4	10	8	6	6	2	7	7.14329	6.12691	3.37316	7.95093	6.81838	5.32806	5.06495	1.82729	6.44512	1.00445	0.984631
2414	MRPS34		25.65	64.2	7	7	7	7	6	7	6	5	5	5.55589	5.36105	5.90303	5.56565	5.11379	6.21607	5.06495	4.56821	4.60365	-1.08055	0.794227
4114	NUP43		42.15	40.5	8	8	7	5	3	10	5	3	9	6.34959	6.12691	5.90303	3.97546	2.55689	8.8801	4.22079	2.74093	8.28658	-1.1989	0.47708
4790	RBM15		99.7	32.4	9	7	4	7	6	6	5	5	4	7.14329	5.36105	3.37316	5.56565	5.11379	5.32806	4.22079	4.56821	3.68292	-1.11502	0.709118
1206	SRC	SRC;LCK	59.834	40.5	8	10	4	7	5	8	7	6	6	6.34959	7.65864	3.37316	5.56565	4.26149	7.10408	5.90911	5.48186	5.52438	-1.02707	0.893012
1873	LIMS1		44.39	54.3	8	6	6	7	10	10	5	5	8	6.34959	4.59518	5.05974	5.56565	8.52298	8.8801	4.22079	4.56821	7.36585	1.22227	0.472335
3038	RSU1		31.54	26	6	5	6	9	5	5	7	6	5	4.7622	3.82932	5.05974	7.15583	4.26149	4.44005	5.90911	5.48186	4.60365	1.16663	0.584133
2065	MRPL12		21.348	28.8	6	7	6	8	6	6	4	5	6	4.7622	5.36105	5.05974	6.36074	5.11379	5.32806	3.37663	4.56821	5.52438	-1.00311	0.992618
2821	EXOSC2		32.789	46.8	3	5	3	4	5	6	7	6	5	2.3811	3.82932	2.52987	3.18037	4.26149	5.32806	5.90911	5.48186	4.60365	1.64551	0.158792
5626	SLTM		117.15	16.5	6	4	7	7	3	9	5	4	9	4.7622	3.06346	5.90303	5.56565	2.55689	7.99209	4.22079	3.65457	8.28658	1.17552	0.587595
538	KDM1A		92.902	37.7	16	8	7	7	6	7	9	5	8	12.6992	6.12691	5.90303	5.56565	5.11379	6.21607	7.59743	4.56821	7.36585	-1.35774	0.217287
1647	CD70		21.118	37.8	0	1	1	0	0	1	1	2	1	0	0.765864	0.84329	0	0	0.88801	0.844159	1.82729	0.920731	1.39209	0.726692
1943	NUMB		69.43	30.9	6	6	7	5	7	6	6	7	6	4.7622	4.59518	5.90303	3.97546	5.96608	5.32806	5.06495	6.3955	5.52438	1.0568	0.853125
2085	MVD		43.404	46.5	7	9	6	4	6	4	4	6	3	5.55589	6.89278	5.05974	3.18037	5.11379	3.55204	3.37663	5.48186	2.76219	-1.49218	0.172868
2531	CEBPZ		120.97	25.8	7	8	9	5	11	6	7	6	6	5.55589	6.12691	7.58961	3.97546	9.37527	5.32806	5.90911	5.48186	5.52438	-1.0829	0.766621
4285	PHIP		206.69	25.6	12	9	9	12	8	9	8	3	5	9.52439	6.89278	7.58961	9.54111	6.81838	7.99209	6.75327	2.74093	4.60365	-1.24875	0.390802
4495	PYCR2		33.637	51.2	5	2	2	9	3	3	4	3	3	3.9685	1.53173	1.68658	7.15583	2.55689	2.66403	3.37663	2.74093	2.76219	1.47886	0.29662
5975	PACSIN3		48.486	44.1	7	6	7	2	4	5	4	7	4	5.55589	4.59518	5.90303	1.59019	3.40919	4.44005	3.37663	6.3955	3.68292	-1.40244	0.254924
2242	RPL37A		10.275	66.3	6	7	4	8	4	5	7	6	8	4.7622	5.36105	3.37316	6.36074	3.40919	4.44005	5.90911	5.48186	7.36585	1.22132	0.519436
6142	GSTK1		25.497	53.5	7	5	7	8	7	5	5	7	5	5.55589	3.82932	5.90303	6.36074	5.96608	4.44005	4.22079	6.3955	4.60365	1.04612	0.853833
400	SLC16A3		49.469	15.3	4	4	7	3	5	4	7	9	4	3.1748	3.06346	5.90303	2.38528	4.26149	3.55204	5.90911	8.22278	3.68292	1.15365	0.654848
967	SOD2		19.73	50.6	3	2	3	3	2	3	3	1	4	2.3811	1.53173	2.52987	2.38528	1.7046	2.66403	2.53248	0.913643	3.68292	1.07742	0.860984
3869	CHERP		103.7	25.9	8	7	5	6	7	3	7	6	3	6.34959	5.36105	4.21645	4.77056	5.96608	2.66403	5.90911	5.48186	2.76219	-1.15607	0.625919
539	TBC1D4		139.55	35.2	9	7	7	8	4	5	13	9	9	7.14329	5.36105	5.90303	6.36074	3.40919	4.44005	10.9741	8.22278	8.28658	1.13252	0.645013
848	POLR1A		194.81	22.8	9	10	8	9	7	4	3	6	7	7.14329	7.65864	6.74632	7.15583	5.96608	3.55204	2.53248	5.48186	6.44512	-1.38425	0.217183
3594	CCBL2		51.4	40.7	5	8	6	8	8	7	6	5	9	3.9685	6.12691	5.05974	6.36074	6.81838	6.21607	5.06495	4.56821	8.28658	1.2311	0.466377
5238	PDCL3		27.614	55.6	8	8	7	9	8	7	8	9	7	6.34959	6.12691	5.90303	7.15583	6.81838	6.21607	6.75327	8.22278	6.44512	1.13201	0.635726
6200	RRP15		31.484	31.9	6	7	5	8	7	8	7	3	7	4.7622	5.36105	4.21645	6.36074	5.96608	7.10408	5.90911	2.74093	6.44512	1.20386	0.523588
890	TXNDC12		19.206	44.2	5	5	6	5	5	5	7	5	3	3.9685	3.82932	5.05974	3.97546	4.26149	4.44005	5.90911	4.56821	2.76219	1.00783	0.963102
1081	ASNS		64.369	35.1	13	7	11	12	11	15	8	2	3	10.3181	5.36105	9.27619	9.54111	9.37527	13.3202	6.75327	1.82729	2.76219	-1.14528	0.579564
4317	PSMF1		29.816	31.4	7	6	6	9	5	7	6	7	7	5.55589	4.59518	5.05974	7.15583	4.26149	6.21607	5.06495	6.3955	6.44512	1.16821	0.582506
4858	TM9SF2		75.775	14.2	6	8	8	7	8	7	5	8	8	4.7622	6.12691	6.74632	5.56565	6.81838	6.21607	4.22079	7.30914	7.36585	1.06308	0.831183
5594	PANK4		85.99	34.4	11	10	6	7	10	8	10	6	5	8.73069	7.65864	5.05974	5.56565	8.52298	7.10408	8.44159	5.48186	4.60365	-1.08002	0.751069
5616	NLE1		53.32	41.9	6	7	8	3	9	9	3	7	7	4.7622	5.36105	6.74632	2.38528	7.67068	7.99209	2.53248	6.3955	6.44512	-1.00951	0.933332
5663	SMPD4		83.07	30.3	10	8	7	9	6	10	8	5	4	7.93699	6.12691	5.90303	7.15583	5.11379	8.8801	6.75327	4.56821	3.68292	-1.10455	0.714561
5914	ATP6V1H		54.151	37.6	4	10	9	5	8	5	8	5	8	3.1748	7.65864	7.58961	3.97546	6.81838	4.44005	6.75327	4.56821	7.36585	-1.08623	0.762621
5993	RAB23		26.659	65	5	7	6	7	5	6	5	5	4	3.9685	5.36105	5.05974	5.56565	4.26149	5.32806	4.22079	4.56821	3.68292	-1.04168	0.901901
6197	MRPL11		20.683	67.2	6	7	3	7	3	5	7	4	6	4.7622	5.36105	2.52987	5.56565	2.55689	4.44005	5.90911	3.65457	5.52438	1.09264	0.795929
3519	TTC27		96.631	29.7	8	7	8	8	5	10	11	7	9	6.34959	5.36105	6.74632	6.36074	4.26149	8.8801	9.28575	6.3955	8.28658	1.17761	0.527684
3905	SMAP1		47.861	16.3	2	7	4	6	9	5	3	5	7	1.5874	5.36105	3.37316	4.77056	7.67068	4.44005	2.53248	4.56821	6.44512	1.47395	0.243227
4124	TRIM58		54.766	41.8	5	7	6	12	9	10	9	10	6	3.9685	5.36105	5.05974	9.54111	7.67068	8.8801	7.59743	9.13643	5.52438	1.68007	0.0513208
533	AQR		171.29	16.8	9	8	6	11	5	7	5	6	7	7.14329	6.12691	5.05974	8.74602	4.26149	6.21607	4.22079	5.48186	6.44512	-1.03643	0.89321
1236	CD59		14.177	28.1	6	5	6	7	7	5	5	5	4	4.7622	3.82932	5.05974	5.56565	5.96608	4.44005	4.22079	4.56821	3.68292	1.0418	0.871261
1828	CBX5		22.225	60.2	4	7	4	6	6	4	7	5	5	3.1748	5.36105	3.37316	4.77056	5.11379	3.55204	5.90911	4.56821	4.60365	1.1973	0.576894
2079	ARFIP1		41.738	55.5	4	7	9	7	6	6	8	8	7	3.1748	5.36105	7.58961	5.56565	5.11379	5.32806	6.75327	7.30914	6.44512	1.13222	0.635719
2176	GEMIN4		120.04	24.8	8	13	10	7	9	10	10	7	9	6.34959	9.95623	8.4329	5.56565	7.67068	8.8801	8.44159	6.3955	8.28658	-1.09366	0.687151
2568	RING1		42.429	50	5	7	4	6	7	5	6	4	5	3.9685	5.36105	3.37316	4.77056	5.96608	4.44005	5.06495	3.65457	4.60365	1.1218	0.719607
5014	ADI1		21.498	72.6	6	9	10	8	6	8	10	7	5	4.7622	6.89278	8.4329	6.36074	5.11379	7.10408	8.44159	6.3955	4.60365	-1.05672	0.85505
524	PRPSAP2		40.925	44.2	10	9	7	7	5	5	7	6	6	7.93699	6.89278	5.90303	5.56565	4.26149	4.44005	5.90911	5.48186	5.52438	-1.32977	0.284418
2537	NOTCH2		265.4	16	12	17	9	7	5	5	11	10	8	9.52439	13.0197	7.58961	5.56565	4.26149	4.44005	9.28575	9.13643	7.36585	-1.50461	0.066224
4635	DDRGK1		35.61	47.1	3	5	5	4	5	6	4	4	3	2.3811	3.82932	4.21645	3.18037	4.26149	5.32806	3.37663	3.65457	2.76219	1.08198	0.817185
4666	TMX3		51.871	34.4	8	7	5	6	8	8	5	6	3	6.34959	5.36105	4.21645	4.77056	6.81838	7.10408	4.22079	5.48186	2.76219	-1.02235	0.927897
5242	RAB3GAP2		155.98	19	7	6	6	8	5	5	7	4	2	5.55589	4.59518	5.05974	6.36074	4.26149	4.44005	5.90911	3.65457	1.84146	-1.1494	0.674876
5440	WDR6		121.72	27.2	8	7	9	8	8	9	13	6	6	6.34959	5.36105	7.58961	6.36074	6.81838	7.99209	10.9741	5.48186	5.52438	1.1179	0.638646
5669	TRMT1		72.233	28.8	5	7	4	7	5	7	7	6	3	3.9685	5.36105	3.37316	5.56565	4.26149	6.21607	5.90911	5.48186	2.76219	1.18858	0.581271
5813	GNG12		8.0061	70.8	5	6	7	7	6	6	7	6	5	3.9685	4.59518	5.90303	5.56565	5.11379	5.32806	5.90911	5.48186	4.60365	1.10606	0.71338
267	UBE2C		19.652	63.7	7	7	8	9	8	7	7	9	8	5.55589	5.36105	6.74632	7.15583	6.81838	6.21607	5.90911	8.22278	7.36585	1.18008	0.523961
2063	HK2		102.38	38.6	1	2	2	3	0	1	3	2	4	0.793699	1.53173	1.68658	2.38528	0	0.88801	2.53248	1.82729	3.68292	1.41026	0.529961
3768	NT5DC3		54.664	41.8	6	8	9	6	5	7	8	9	7	4.7622	6.12691	7.58961	4.77056	4.26149	6.21607	6.75327	8.22278	6.44512	-1.00786	0.968548
3856	WDFY1		46.323	34.9	2	5	5	5	5	4	6	3	6	1.5874	3.82932	4.21645	3.97546	4.26149	3.55204	5.06495	2.74093	5.52438	1.30379	0.434423
4570	PTCD3		78.549	26.9	6	8	5	5	2	6	4	6	5	4.7622	6.12691	4.21645	3.97546	1.7046	5.32806	3.37663	5.48186	4.60365	-1.23461	0.465208
5257	BOLA2		10.116	80.2	8	7	5	7	7	4	7	9	5	6.34959	5.36105	4.21645	5.56565	5.96608	3.55204	5.90911	8.22278	4.60365	1.06169	0.847048
5431	GOPC		50.519	36.8	6	8	7	6	6	6	9	6	8	4.7622	6.12691	5.90303	4.77056	5.11379	5.32806	7.59743	5.48186	7.36585	1.06173	0.83917
1865	EIF1AX;EIF1AY		16.46	45.8	3	6	4	8	5	5	7	5	5	2.3811	4.59518	3.37316	6.36074	4.26149	4.44005	5.90911	4.56821	4.60365	1.45627	0.245135
2582	BAX		18.129	54.3	5	4	4	7	4	2	5	3	3	3.9685	3.06346	3.37316	5.56565	3.40919	1.77602	4.22079	2.74093	2.76219	-1.01638	0.991503
4083	LSM14A		46.411	19.9	7	6	6	5	2	6	4	4	7	5.55589	4.59518	5.05974	3.97546	1.7046	5.32806	3.37663	3.65457	6.44512	-1.24249	0.46143
5427	PREB		45.468	44.8	4	7	7	8	4	4	6	5	6	3.1748	5.36105	5.90303	6.36074	3.40919	3.55204	5.06495	4.56821	5.52438	-1.01398	0.982809
6196	SF3B6		14.585	54.4	4	4	4	5	4	3	6	4	4	3.1748	3.06346	3.37316	3.97546	3.40919	2.66403	5.06495	3.65457	3.68292	1.16794	0.654937
3061	TGFBI		74.68	39.1	25	21	19	2	9	7	2	3	4	19.8425	16.0831	16.0225	1.59019	7.67068	6.21607	1.68832	2.74093	3.68292	-4.40442	8.86268e-05
5062	OSBPL11		83.642	49.3	8	9	7	7	9	9	7	5	5	6.34959	6.89278	5.90303	5.56565	7.67068	7.99209	5.90911	4.56821	4.60365	-1.05457	0.837797
5998	ASAP1		125.5	28.7	12	12	5	8	7	6	8	5	2	9.52439	9.19037	4.21645	6.36074	5.96608	5.32806	6.75327	4.56821	1.84146	-1.48818	0.129085
6206	UFC1		19.458	41.9	3	6	6	8	6	6	6	5	4	2.3811	4.59518	5.05974	6.36074	5.11379	5.32806	5.06495	4.56821	3.68292	1.25119	0.452124
760	PROSC		30.344	50.5	8	5	8	8	5	3	8	5	4	6.34959	3.82932	6.74632	6.36074	4.26149	2.66403	6.75327	4.56821	3.68292	-1.19652	0.575266
2609	VAC14		87.972	29	8	6	5	7	8	5	6	4	7	6.34959	4.59518	4.21645	5.56565	6.81838	4.44005	5.06495	3.65457	6.44512	1.05495	0.853223
3211	MAP7D1		92.819	38.5	4	5	8	7	5	9	11	5	10	3.1748	3.82932	6.74632	5.56565	4.26149	7.99209	9.28575	4.56821	9.20731	1.48652	0.153845
3688	NUFIP2		76.12	31.9	9	6	4	6	9	7	7	5	3	7.14329	4.59518	3.37316	4.77056	7.67068	6.21607	5.90911	4.56821	2.76219	1.05537	0.851361
4353	PVRL2		57.741	29.2	6	7	7	6	6	4	9	7	6	4.7622	5.36105	5.90303	4.77056	5.11379	3.55204	7.59743	6.3955	5.52438	1.02811	0.921976
5377	CARS2		62.223	28.9	7	7	3	5	8	5	7	6	10	5.55589	5.36105	2.52987	3.97546	6.81838	4.44005	5.90911	5.48186	9.20731	1.33237	0.357682
5761	H2AFY2		40.058	50.8	5	9	8	3	8	5	2	5	3	3.9685	6.89278	6.74632	2.38528	6.81838	4.44005	1.68832	4.56821	2.76219	-1.5539	0.137778
6153	GDA		52.837	49.3	0	0	1	6	2	4	2	2	3	0	0	0.84329	4.77056	1.7046	3.55204	1.68832	1.82729	2.76219	9.66749	0.00229505
192	SNAP23		23.354	67.8	5	5	3	7	6	5	5	4	3	3.9685	3.82932	2.52987	5.56565	5.11379	4.44005	4.22079	3.65457	2.76219	1.24699	0.508777
2984	WDR43		74.89	37.1	5	8	5	6	11	5	8	6	5	3.9685	6.12691	4.21645	4.77056	9.37527	4.44005	6.75327	5.48186	4.60365	1.2376	0.46685
4508	ISOC1		32.236	35.6	5	4	7	4	4	8	6	5	6	3.9685	3.06346	5.90303	3.18037	3.40919	7.10408	5.06495	4.56821	5.52438	1.11524	0.721916
4736	TRNT1		50.127	46.1	11	12	7	5	7	5	7	7	8	8.73069	9.19037	5.90303	3.97546	5.96608	4.44005	5.90911	6.3955	7.36585	-1.39927	0.16766
5090	MRPL13		20.692	64.6	4	3	3	6	3	4	5	4	4	3.1748	2.29759	2.52987	4.77056	2.55689	3.55204	4.22079	3.65457	3.68292	1.40197	0.360901
2052	AGFG1		54.181	23.6	7	7	7	6	4	3	6	6	5	5.55589	5.36105	5.90303	4.77056	3.40919	2.66403	5.06495	5.48186	4.60365	-1.29413	0.384929
3493	JMJD6		43.109	27.7	7	7	8	3	7	5	7	7	5	5.55589	5.36105	6.74632	2.38528	5.96608	4.44005	5.90911	6.3955	4.60365	-1.18946	0.528861
3587	DNMBP		177.35	27.7	12	11	8	11	10	7	10	8	6	9.52439	8.42451	6.74632	8.74602	8.52298	6.21607	8.44159	7.30914	5.52438	-1.10345	0.684033
3633	MARK2	MARK2	79.426	34.4	9	6	6	6	8	10	5	5	4	7.14329	4.59518	5.05974	4.77056	6.81838	8.8801	4.22079	4.56821	3.68292	-1.0199	0.939795
4955	CNPY3		30.748	33.5	3	4	5	3	4	6	4	5	6	2.3811	3.06346	4.21645	2.38528	3.40919	5.32806	3.37663	4.56821	5.52438	1.27273	0.503871
5893	PCYOX1		56.639	41	3	2	2	3	2	3	4	3	3	2.3811	1.53173	1.68658	2.38528	1.7046	2.66403	3.37663	2.74093	2.76219	1.39601	0.45947
6285	UTP18		62.003	34.4	4	5	10	5	6	5	5	6	9	3.1748	3.82932	8.4329	3.97546	5.11379	4.44005	4.22079	5.48186	8.28658	1.02087	0.918041
6375	SEC23IP		111.08	22.2	6	9	4	8	5	7	4	8	4	4.7622	6.89278	3.37316	6.36074	4.26149	6.21607	3.37663	7.30914	3.68292	1.03829	0.925569
553	NEMF		118.02	17.5	6	7	5	7	5	9	9	8	6	4.7622	5.36105	4.21645	5.56565	4.26149	7.99209	7.59743	7.30914	5.52438	1.33372	0.321597
2901	PDIA5		59.594	43.4	7	6	5	6	6	10	6	3	3	5.55589	4.59518	4.21645	4.77056	5.11379	8.8801	5.06495	2.74093	2.76219	1.02079	0.949333
3399	BROX		46.476	26.3	6	7	4	7	7	4	5	3	5	4.7622	5.36105	3.37316	5.56565	5.96608	3.55204	4.22079	2.74093	4.60365	-1.0129	0.967798
4654	THOC3		38.771	32.8	7	6	6	5	5	5	7	8	6	5.55589	4.59518	5.05974	3.97546	4.26149	4.44005	5.90911	7.30914	5.52438	1.03281	0.930071
[truncated: 4,352 more rows]
