# Supplementary material for: HOOK2 downregulation compromises the tumorigenic and stemness properties of ovarian cancer cells by increasing endoplasmic reticulum stress
Source: Cell Death Dis. 2026 Apr 24;17(1):546. doi: 10.1038/s41419-026-08763-5 (PMC13243538; doi:10.1038/s41419-026-08763-5)
Supplement: Supplementary file 4 — 41419_2026_8763_MOESM3_ESM [file 41419_2026_8763_MOESM4_ESM.xlsx]

## Sheet: Upregulated_genes
Column1	MaxQuant.pgID	MaxQuant.gene.names	OVCAR8_Control_Repl1	OVCAR8_Control_Repl2	OVCAR8_Control_Repl3	OVCAR8_Hook2_KO(C)_Repl1	OVCAR8_Hook2_KO(C)_Repl2	OVCAR8_Hook2_KO(C)_Repl3	OVCAR8_Hook2_KO(D)_Repl1	OVCAR8_Hook2_KO(D)_Repl2	OVCAR8_Hook2_KO(D)_Repl3	FoldChange	pvalue	diffexpressed	genelabel
1	1056	HSP90AA1	463520338759697	500109297751857	545608639708027	531917041209214	572744000528297	671335846979496	550391493417303	655081697447761	64543223419705	120156716501518	123468980046551	UP	HSP90AA1
2	1093	VIM	279382121992146	319365355532196	330569685881834	302930332885965	364783381288856	341883996146966	343572604019697	390125362357314	360926441947566	113213346395856	421840031396907	UP	VIM
3	2883	FLNC	511935990582199	486323742836798	462966218237569	492957497084773	575300893387798	531918217381903	522534255253544	556408303689939	537706740044332	110072843395487	158207113953841	UP	FLNC
4	1165	HSPA8	238109763061488	245076531823268	258890034606436	256814954126422	283815107404647	26196306198274	253247619670538	301502036482233	273457023618436	109880866595164	336524842151578	UP	HSPA8
5	1162	HSPA5	161120939671607	147045919093961	1442025925658	232962172009417	244609416892293	214010501484205	200065619539725	216533280746331	180463220973783	142432718196725	254672720656644	UP	HSPA5
6	1248	HSP90B1	149215451518533	161597338170967	163598262910908	207519204417945	230972654974953	198026314651359	213572159255487	224756063559483	197957104639609	134145641687959	3.5027e+09	UP	HSP90B1
7	1140	HSPA1A;HSPA1B	154771345989967	153172832389543	180464063211001	173330216716904	184096285884095	197138304271757	174740857572671	17907393681975	177701028816021	111185739469133	340529765411109	UP	HSPA1A;HSPA1B
8	1584	PDIA3	928628075939803	911378352717778	826424214704585	10654242678929	120173964396562	103897214413493	945457780103342	118773529523304	957559948024154	119952287063578	131191748489683	UP	PDIA3
9	1523	CALR	642896360266018	727570953850327	733662313054071	834847374095179	903435477023802	816969549234308	810392382945722	950188236186431	847072261713674	122685057387412	699289384969198	UP	CALR
10	1219	PDIA4	714329289184464	696936387372419	691497812303837	906405720446195	102275714380053	843609860622383	793509208301019	950188236186431	819450340136055	126878760682297	308233956328284	UP	PDIA4
11	2709	PSMD2	642896360266018	597374046319216	615601710953416	691730681393149	792636786445411	728168511274057	717534922399858	740050453183663	764206496980815	119467494817423	281754178701451	UP	PSMD2
12	3122	DDB1	492093510327075	474835780407582	47224240840262	596319552925128	596608333883643	612727161925731	59935269988694	621276923660359	727377268210655	130410497327825	368453895160742	UP	DDB1
13	5883	LIMA1	500030502429125	520787630124445	463809508252573	644025117159138	707407024462033	630487369517781	641560636498697	676095475748038	635304196285256	13252076519114	165781206233182	UP	LIMA1
14	2108	USP14	238109763061488	237417890203791	23612120420131	310086167521067	366487976528523	319683736656903	287013968959943	347184163221965	349877673316518	139136996106109	914705247665159	UP	USP14
15	6260	HYOU1	230172770959438	252735173442745	21082250375117	341889877010407	281258214545146	355204151841003	3292219055717	356320588569912	303841137353818	141822798763548	627781230993191	UP	HYOU1
16	1751	CAPG	285731715673786	2680524566817	193956703451076	318037094893402	349442024131848	319683736656903	362988254861105	255819909742501	414328823664297	135093580498112	209033394406242	UP	CAPG
17	3390	ANXA8L2	214298786755339	191466040486928	269852804801497	278282458031726	289781190743484	301923529064853	320780318249348	328911312526072	340670366123978	137677666072143	128164590099987	UP	ANXA8L2
18	3567	CSPG4	277794723571736	2680524566817	252987004501404	349840804382742	323873095536835	301923529064853	39675460415051	374593439265805	322255751738898	129516316629257	321640874367517	UP	CSPG4
19	2130	MANF	111117889428694	114879624292157	109627701950608	230576893797716	170459523966755	168721972124477	194156508414079	173592081610983	119694993503019	157497399487992	110499342994636	UP	MANF
20	993	SERPINE1	166676834143042	145514190770065	109627701950608	262380603287056	26421226214847	230882698696652	177273333769377	191864932306876	156524222273179	152095908830546	142644191790078	UP	SERPINE1
21	3241	ARHGAP29	103180897326645	10722098267268	590303010503275	182871329563706	196028452561768	159841868328452	244806032348187	164455656263036	165731529465719	206681856672055	663082597158744	UP	ARHGAP29
22	1337	LGALS3	714329289184464	689277745752942	674632012003743	111312983212691	102275714380053	976811417562759	160390159124674	12790995487125	110487686310479	170831560666835	159703003810062	UP	LGALS3
23	2711	DNAJC3	714329289184464	536104913363399	674632012003743	119263910585026	144890595371742	106561245552301	118182222512918	109637104175357	110487686310479	184155422589703	663702194339453	UP	DNAJC3
24	979	TYMS	79369921020496	536104913363399	101194801800561	135165765329696	102275714380053	142081660736401	168831746447025	15531923091509	165731529465719	185631440629243	347540405795004	UP	TYMS
25	2344	PPP2R2A	873069131225456	689277745752942	674632012003743	874602010956855	937527381817153	888010379602508	151948571802323	137046380219197	138109607888099	155816968273775	462597726935482	UP	PPP2R2A
26	4852	NAPG	714329289184464	919036994337256	927619016505147	174920402191371	144890595371742	115441349348326	160390159124674	730914027835716	138109607888099	15752599530722	269675858381121	UP	NAPG
27	1062	YES1	555589447143472	765864161947713	674632012003743	715583463510154	937527381817153	710408303682007	118182222512918	164455656263036	138109607888099	164596997899454	445725016791442	UP	YES1
28	2308	RAB1A	39684960510248	536104913363399	505974009002807	119263910585026	767067857850398	710408303682007	101299047868215	730914027835716	920730719253994	185372323618437	17237350223467	UP	RAB1A
29	4178	KIAA1524	111117889428694	689277745752942	505974009002807	874602010956855	110798690578391	115441349348326	101299047868215	15531923091509	147316915080639	155572732088044	469424594746809	UP	KIAA1524
30	3189	AAK1	317479684081984	229759248584314	337316006001872	318037094893402	426148809916888	888010379602508	675326985788102	913642534794645	736584575403195	223714220982008	16822972126155	UP	AAK1
31	1931	PRIM1	317479684081984	459518497168628	505974009002807	795092737233504	852297619833775	799209341642258	590911112564589	822278281315181	920730719253994	186306447176342	248574810290065	UP	PRIM1
32	1932	PRIM2	476219526122976	382932080973856	421645007502339	795092737233504	767067857850398	133201556940376	844158732235127	822278281315181	110487686310479	221170558095041	372481364010319	UP	PRIM2
33	1923	CENPF	158739842040992	153172832389543	843290015004679	556564916063453	511378571900265	532806227761505	675326985788102	456821267397323	644511503477796	426180495079542	53506427032213	UP	CENPF
34	1032	HEXA	39684960510248	459518497168628	421645007502339	874602010956855	110798690578391	621607265721756	590911112564589	822278281315181	552438431552396	178786272728641	373138314635261	UP	HEXA
35	610	HIP1R	238109763061488	229759248584314	252987004501404	318037094893402	34091904793351	266403113880753	844158732235127	548185520876787	736584575403195	211851466645668	457088323132941	UP	HIP1R
36	1166	SLC2A1	158739842040992	229759248584314	168658003000936	318037094893402	170459523966755	355204151841003	590911112564589	548185520876787	828657647328594	252303621692479	290782155570205	UP	SLC2A1
37	2546	UBE3A	79369921020496	153172832389543	843290015004679	238527821170051	255689285950133	266403113880753	337663492894051	274092760438394	368292287701598	274664550415134	495737037724867	UP	UBE3A
38	3343	CC2D1B	158739842040992	229759248584314	168658003000936	397546368616752	426148809916888	532806227761505	337663492894051	456821267397323	460365359626997	234346071878723	343524594464407	UP	CC2D1B
39	3274	PLEKHG4	79369921020496	153172832389543	843290015004679	318037094893402	170459523966755	266403113880753	506495239341076	274092760438394	276219215776198	285873846472724	380093273323643	UP	PLEKHG4

## Sheet: Downregulated_genes
Column1	MaxQuant.pgID	MaxQuant.gene.names	OVCAR8_Control_Repl1	OVCAR8_Control_Repl2	OVCAR8_Control_Repl3	OVCAR8_Hook2_KO(C)_Repl1	OVCAR8_Hook2_KO(C)_Repl2	OVCAR8_Hook2_KO(C)_Repl3	OVCAR8_Hook2_KO(D)_Repl1	OVCAR8_Hook2_KO(D)_Repl2	OVCAR8_Hook2_KO(D)_Repl3	FoldChange	pvalue	diffexpressed	genelabel
1	2394	PRKDC	254777446475792	223632335288732	217568823871207	223421059162615	219892785917114	206018408067782	176429175037142	183642149493724	179542490254529	-117074882436973	253542940044938	DOWN	PRKDC
2	1347	VCL	157946142830787	140153141636431	135769692415753	123239374271193	120173964396562	118105380487134	124091333638564	115118959384125	129823031414813	-11877838976385	36123220389524	DOWN	VCL
3	1667	HSPA4	841321162817258	98796476891255	89388741590496	803043664605839	826728691238762	683767992293932	675326985788102	72177760248777	681340732247955	-124006476936622	54225531806666	DOWN	HSPA4
4	5731	MYOF	984187020654151	865426503000916	936051916655193	572466770808123	545470476693616	621607265721756	624677461853994	593867647616519	662926117862876	-153860995913917	1.87483e+09	DOWN	MYOF
5	1854	MAP1B	888943115429555	873085144620393	801125514254445	644025117159138	622177262478656	621607265721756	801950795623371	749186878531609	607682274707636	-1266809187559	418004866461362	DOWN	MAP1B
6	2507	FKBP4	754014249694712	796498728425621	674632012003743	683779754020814	596608333883643	639367473313806	557144763275184	630413349008305	644511503477796	-118616667097237	300078110610877	DOWN	FKBP4
7	6086	SMC3	563526439245522	436542572310196	505974009002807	469104714967768	366487976528523	417364878413179	362988254861105	402002715309644	405121516471757	-124308665074391	288034121831249	DOWN	SMC3
8	1506	TARS	428597573510678	413566647451765	421645007502339	302135240148732	281258214545146	319683736656903	287013968959943	274092760438394	303841137353818	-142962818617608	141534236131963	DOWN	TARS
9	6336	CLIC4	428597573510678	367614797734902	455376608102527	413448223361422	332396071735172	293043425268828	354546667538753	328911312526072	276219215776198	-125248769174213	442780058367835	DOWN	CLIC4
10	1202	CKB	38891261300043	421225289071242	430077907652386	381644513872082	34091904793351	381844463229079	219481270381133	219274208350715	220975372620959	-140602967977636	238401712018149	DOWN	CKB
11	5724	IGF2BP1	380975620898381	344638872876471	379480506752105	349840804382742	349442024131848	301923529064853	202598095736431	255819909742501	220975372620959	-131511980760875	317494560158848	DOWN	IGF2BP1
12	1833	MKI67	373038628796331	321662948018039	396346307052199	174920402191371	136367619173404	266403113880753	211039683058782	191864932306876	303841137353818	-169887348158487	233649978537065	DOWN	MKI67
13	639	H2AFY	238109763061488	252735173442745	269852804801497	174920402191371	204551428760106	195362283512552	185714921091728	15531923091509	193353451043339	-137158825741437	257161139346964	DOWN	H2AFY
14	1613	MAT2A	269857731469686	298687023159608	227688304051263	238527821170051	213074404958444	195362283512552	151948571802323	182728506958929	184146143850799	-136600006442286	230095975098917	DOWN	MAT2A
15	344	PFAS	301605699877885	336980231256994	320450205701778	230576893797716	221597381156782	213122491104602	185714921091728	255819909742501	239389987006038	-142478199474233	50035029525737	DOWN	PFAS
16	824	IPO7	309542691979934	298687023159608	286718605101591	151067620074366	136367619173404	159841868328452	219481270381133	237547059046608	331463058931438	-144840772876915	317240974196556	DOWN	IPO7
17	2870	DPYSL3	174613826245091	183807398867451	168658003000936	135165765329696	110798690578391	976811417562759	13506539715762	100500678827411	828657647328594	-159219812534729	862073791282286	DOWN	DPYSL3
18	2747	TCOF1	325416676184034	245076531823268	227688304051263	166969474819036	187505476363431	204242387308577	185714921091728	210137783002768	184146143850799	-140189719188327	140596552920739	DOWN	TCOF1
19	1396	CAST	285731715673786	344638872876471	244554104351357	190822256936041	204551428760106	150961764532426	168831746447025	173592081610983	220975372620959	-157681783151693	192071584817455	DOWN	CAST
20	1919	ALDH7A1	19842480255124	206783323725883	202389603601123	127214837957361	110798690578391	142081660736401	13506539715762	137046380219197	174938836658259	-146914299135376	151447159410329	DOWN	ALDH7A1
21	1069	THBS1	333353668286083	367614797734902	362614706452012	254429675914721	272735238346808	275283217676778	151948571802323	201001357654822	257804601391118	-150520969211282	285245188076947	DOWN	THBS1
22	5758	RAI14	285731715673786	321662948018039	345748906151918	262380603287056	230120357355119	239762802492677	261689206992889	219274208350715	211768065428419	-133774982607034	223488798213991	DOWN	RAI14
23	5790	LARS	309542691979934	252735173442745	227688304051263	262380603287056	238643333553457	142081660736401	92857460545864	146182805567143	119694993503019	-157702925330346	321851873357046	DOWN	LARS
24	1994	ANXA11	20636179465329	191466040486928	219255403901216	111312983212691	170459523966755	150961764532426	118182222512918	137046380219197	165731529465719	-144567713274293	191438825344528	DOWN	ANXA11
25	3584	MPRIP	325416676184034	283369739920654	269852804801497	190822256936041	187505476363431	177602075920502	202598095736431	164455656263036	202560758235879	-156126987754935	135550797878712	DOWN	MPRIP
26	2944	NOLC1	246046755163538	21444196534536	193956703451076	182871329563706	178982500165093	133201556940376	160390159124674	146182805567143	156524222273179	-136605680967433	41081265612523	DOWN	NOLC1
27	4452	FERMT2	253983747265587	252735173442745	26141990465145	254429675914721	221597381156782	186482179716527	202598095736431	15531923091509	128902300695559	-133667368727892	437019163963406	DOWN	FERMT2
28	1260	JUP	150802849938942	168490115628497	177090903150983	143116692702031	15341357157008	115441349348326	92857460545864	730914027835716	644511503477796	-154547258199004	218556397595952	DOWN	JUP
29	725	TRIO	301605699877885	298687023159608	252987004501404	198773184308376	144890595371742	204242387308577	185714921091728	182728506958929	165731529465719	-157710860713733	142764121071379	DOWN	TRIO
30	1538	NDUFS1	166676834143042	114879624292157	151792202700842	111312983212691	937527381817153	799209341642258	126623809835269	548185520876787	552438431552396	-166138089149219	156625297960743	DOWN	NDUFS1
31	507	NRD1	253983747265587	229759248584314	219255403901216	166969474819036	110798690578391	133201556940376	185714921091728	210137783002768	193353451043339	-140574955981828	20158886267867	DOWN	NRD1
32	2386	GTF2I	20636179465329	229759248584314	23612120420131	182871329563706	204551428760106	177602075920502	590911112564589	730914027835716	119694993503019	-164583258744996	293206285628768	DOWN	GTF2I
33	1222	P4HA1	134928865734843	137855549150588	143359302550795	795092737233504	102275714380053	976811417562759	109740635190567	639549774356252	101280379117939	-150112591096963	3713911934787	DOWN	P4HA1
34	1463	RRM1	150802849938942	176148757247974	219255403901216	103362055840356	15341357157008	168721972124477	759742859011614	137046380219197	138109607888099	-140661191722636	441043593435157	DOWN	RRM1
35	3586	NAPRT	166676834143042	183807398867451	193956703451076	159018547446701	144890595371742	150961764532426	759742859011614	730914027835716	736584575403195	-160698025638868	17547123533357	DOWN	NAPRT
36	4762	ERBB2IP	246046755163538	21444196534536	244554104351357	111312983212691	127844642975066	115441349348326	143506984479972	15531923091509	828657647328594	-191512015579339	337463566336521	DOWN	ERBB2IP
37	3304	RRP12	214298786755339	153172832389543	160225102850889	119263910585026	110798690578391	124321453144351	118182222512918	15531923091509	110487686310479	-142934961954405	358068064329724	DOWN	RRP12
38	5734	EHD2	952439052245952	145514190770065	168658003000936	636074189786803	767067857850398	124321453144351	844158732235127	639549774356252	110487686310479	-156416672047817	288370673894294	DOWN	EHD2
39	5414	MCCC2	103180897326645	114879624292157	143359302550795	556564916063453	767067857850398	976811417562759	422079366117564	639549774356252	644511503477796	-180412914746616	76684107411322	DOWN	MCCC2
40	1163	LAMC1	111117889428694	919036994337256	927619016505147	397546368616752	426148809916888	444005189801254	590911112564589	456821267397323	644511503477796	-199857473893707	478878106441756	DOWN	LAMC1
41	5235	SLK	873069131225456	10722098267268	134926402400749	556564916063453	596608333883643	532806227761505	422079366117564	822278281315181	736584575403195	-17968984619827	104121954863708	DOWN	SLK
42	1301	POR	873069131225456	114879624292157	843290015004679	715583463510154	767067857850398	621607265721756	253247619670538	182728506958929	184146143850799	-210334423779139	147747009373657	DOWN	POR
43	1634	L1CAM	111117889428694	919036994337256	101194801800561	103362055840356	68183809586702	710408303682007	168831746447025	548185520876787	276219215776198	-177950972181951	348484128982345	DOWN	L1CAM
44	1950	NDUFV1	555589447143472	919036994337256	674632012003743	397546368616752	34091904793351	355204151841003	337663492894051	730914027835716	276219215776198	-176279528584673	401144940313373	DOWN	NDUFV1
45	1252	IDE	142865857836893	130196907531111	118060602100655	874602010956855	511378571900265	532806227761505	675326985788102	822278281315181	736584575403195	-188358086325547	311977073437471	DOWN	IDE
46	1689	AGL	111117889428694	130196907531111	151792202700842	111312983212691	852297619833775	710408303682007	101299047868215	730914027835716	644511503477796	-15524781067479	33694560902006	DOWN	AGL
47	2741	NNT	150802849938942	137855549150588	927619016505147	795092737233504	68183809586702	355204151841003	92857460545864	913642534794645	920730719253994	-166012371768587	163201155565493	DOWN	NNT
48	3111	CCDC6	111117889428694	919036994337256	843290015004679	318037094893402	596608333883643	621607265721756	844158732235127	456821267397323	276219215776198	-184586496710289	138669717036922	DOWN	CCDC6
49	4319	GBF1	103180897326645	153172832389543	126493502250702	795092737233504	68183809586702	799209341642258	675326985788102	822278281315181	828657647328594	-166368405612879	136148579240312	DOWN	GBF1
50	5180	PAIP1	714329289184464	765864161947713	927619016505147	397546368616752	255689285950133	355204151841003	675326985788102	365457013917858	552438431552396	-185098006403567	221334747565788	DOWN	PAIP1
51	3287	HERC4	119054881530744	10722098267268	590303010503275	477055642340103	426148809916888	444005189801254	844158732235127	548185520876787	460365359626997	-178320852831542	198987369436872	DOWN	HERC4
52	2756	FKBP5	79369921020496	765864161947713	101194801800561	238527821170051	596608333883643	621607265721756	253247619670538	274092760438394	276219215776198	-227536871932994	439602690673601	DOWN	FKBP5
53	1881	LSS	634959368163968	536104913363399	590303010503275	397546368616752	852297619833775	177602075920502	422079366117564	456821267397323	276219215776198	-19403681390814	363621126719345	DOWN	LSS
54	3061	TGFBI	19842480255124	16083147400902	160225102850889	159018547446701	767067857850398	621607265721756	168831746447025	274092760438394	368292287701598	-44044179462125	8.86268e+09	DOWN	TGFBI
55	5546	DIAPH3	111117889428694	10722098267268	109627701950608	477055642340103	34091904793351	355204151841003	118182222512918	822278281315181	828657647328594	-163740255719782	39439704314099	DOWN	DIAPH3
56	6313	SNX5	476219526122976	61269132955817	758961013504211	238527821170051	170459523966755	177602075920502	168831746447025	456821267397323	276219215776198	-248292842256813	606110901362307	DOWN	SNX5
57	3872	SUGP2	317479684081984	536104913363399	421645007502339	795092737233504	852297619833775	888010379602509	253247619670538	365457013917858	184146143850799	-241431398920655	217226908692678	DOWN	SUGP2
58	1954	NT5C2	873069131225456	114879624292157	101194801800561	318037094893402	255689285950133	444005189801254	337663492894051	182728506958929	276219215776198	-334425601942954	144033541554726	DOWN	NT5C2
59	5677	DNAJB12	39684960510248	765864161947713	758961013504211	238527821170051	255689285950133	355204151841003	168831746447025	548185520876787	460365359626997	-189626119617361	32043414202498	DOWN	DNAJB12
60	6242	VPRBP	476219526122976	536104913363399	758961013504211	477055642340103	170459523966755	266403113880753	506495239341076	274092760438394	184146143850799	-188569788698955	495534727142993	DOWN	VPRBP
61	3693	DHX29	39684960510248	61269132955817	758961013504211	318037094893402	852297619833775	444005189801254	253247619670538	274092760438394	368292287701598	-202937307296665	271369563594076	DOWN	DHX29
62	6297	COL4A3BP	873069131225456	536104913363399	421645007502339	318037094893402	170459523966755	266403113880753	253247619670538	182728506958929	552438431552396	-21003889678689	211300997386938	DOWN	COL4A3BP
63	5793	RBM27	79369921020496	61269132955817	505974009002807	238527821170051	255689285950133	266403113880753	253247619670538	365457013917858	920730719253994	-259938459108164	383694401255407	DOWN	RBM27
64	4389	SMARCD2	714329289184464	689277745752942	590303010503275	318037094893402	511378571900265	532806227761505	253247619670538	913642534794645	368292287701598	-192172426368559	269808706902977	DOWN	SMARCD2
65	5659	DUS2	476219526122976	459518497168628	674632012003743	318037094893402	426148809916888	177602075920502	168831746447025	274092760438394	276219215776198	-19627508347436	455780756555299	DOWN	DUS2
66	5310	YTHDC2	317479684081984	536104913363399	843290015004679	159018547446701	852297619833775	888010379602509	168831746447025	182728506958929	920730719253994	-436954414472465	117866880176188	DOWN	YTHDC2
67	998	PCCB	476219526122976	536104913363399	337316006001872	159018547446701	852297619833775	177602075920502	844158732235127	913642534794645	184146143850799	-345275197281758	291214583272068	DOWN	PCCB
68	5962	PTBP2	476219526122976	229759248584314	505974009002807	159018547446701	852297619833775	888010379602509	168831746447025	274092760438394	276219215776198	-230366995983021	365818392659917	DOWN	PTBP2
69	3685	ZFYVE16	476219526122976	459518497168628	337316006001872	795092737233504	852297619833775	266403113880753	844158732235127	182728506958929	920730719253994	-32214552124445	496284693112422	DOWN	ZFYVE16
70	3922	XRN1	39684960510248	382932080973856	337316006001872	238527821170051	852297619833775	177602075920502	844158732235127	913642534794645	920730719253994	-290452163115177	148567788854974	DOWN	XRN1
71	2890	GAMT	317479684081984	382932080973856	337316006001872	795092737233504	852297619833775	888010379602509	844158732235127	913642534794645	920730719253994	-398059517143085	435108993656455	DOWN	GAMT
72	3677	NRK	317479684081984	306345664779085	337316006001872	238527821170051	852297619833775	888010379602509	844158732235127	182728506958929	920730719253994	-249072597146211	458465511729872	DOWN	NRK
